# Supplementary material for: Genome-wide association analysis and Mendelian randomization proteomics identify drug targets for heart failure
Source: Nat Commun. 2023 Jul 10;14:3826. doi: 10.1038/s41467-023-39253-3 (PMC10333277; doi:10.1038/s41467-023-39253-3)
Supplement: Supplementary file 4 — Supplementary Data 1-21 [file 41467_2023_39253_MOESM4_ESM.xlsx]

## Sheet: Contents
CONTENTS
Supplementary Data 1	Clinical and demographic characteristics of included participants in the heart failure meta-analysis.
Supplementary Data 2	Previously reported heart failure GWAS variants. All tests were two-sided without adjustment for multiple testing.
Supplementary Data 3	Genetic associations of 18 novel loci in heart failure risk factors and left ventricle cardiac MRI traits. All tests were two-sided without adjustment for multiple testing.
Supplementary Data 4	Participant characteristics from Million Veteran Program (MVP) African-American cohort
Supplementary Data 5	Genetic associations of 39 GWAS-associated loci in African-American MVP cohort. All tests were two-sided without adjustment for multiple testing.
Supplementary Data 6	Colocalization results for heart failure. Presented for results that pass MR P-value < 0.0001.
Supplementary Data 7	Mendelian randomization results for heart failure risk factors and left ventricle cardiac MRI traits using cis-pQTL instruments (SomaLogic platform from Fenland study). All tests were two-sided without adjustment for multiple testing.
Supplementary Data 8	Colocalization results for HF risk factors and left ventricle cardiac MRI GWAS and cis-pQTL GWAS. Presented for results that pass MR P-value < 0.0001.
Supplementary Data 9	cis-eQTL associations identified in eQTL-Gen and GTEx V8 for 18 loci identified from 10 MR-Proteomics heart failure-associated genes. All tests were two-sided without adjustment for multiple testing.
Supplementary Data 10	Secondary biological hits identified for horizontal pleiotropy analysis using gene expression from eQTLGen and proteins from SOMAScan V4 from Fenland Study. All tests were two-sided without adjustment for multiple testing.
Supplementary Data 11	Genetic correlation of heart failure with other cardiovascular traits. All tests were two-sided and adjusted for multiple comparisons.
Supplementary Data 12	Number of cis-eQTLs per GTEx V8 tissue from previously published and newly identified heart failure genome-wide significant loci (n=40) with 18 proposed instruments from 10 MR-Proteomics genes associated with heart failure.
Supplementary Data 13	Significantly enriched biological pathways from eQTLs associated with previously published and newly identified heart failure genome-wide significant loci (n=40) and 18 proposed instruments from 10 MR-Proteomics heart failure-associated genes. All tests were two-sided and adjusted for multiple comparisons.
Supplementary Data 14	Enriched biological pathways over representation analysis counts for 18 newly identified heart failure GWAS-associated loci. All tests were two-sided and adjusted for multiple comparisons.
Supplementary Data 15	EpiGraphDB results.
Supplementary Data 16	Animal knockout models.
Supplementary Data 17	Drug or chemical compound and mechanism of action extracted from ChEMBL for identified druggable genes.
Supplementary Data 18	In-silico trials on 18 GWAS-associated heart failure loci and 10 MR-Proteomics identified heart failure genes. All tests were two-sided without adjustment for multiple comparisons.
Supplementary Data 19	Comparison with Global Biobank Meta-analysis Initiative (GBMI) analysis on heart failure. All tests were two-sided without adjustment for multiple comparisons.
Supplementary Data 20	Replication of 18 novel loci in GBMI meta-analysis without UK Biobank. All tests were two-sided without adjustment for multiple comparisons.
Supplementary Data 21	Population characteristics of polygenic risk score (PRS) testing cohort in the BioVU. Cases and controls characteristics compared using two-sample t-test and results are significant at p < 0.05.
DATA SOURCES
Heart failure risk factors
Risk factor	Sample size	Reference	PMID
Body mass index	681275	Yengo L, Sidorenko J, Kemper KE, Zheng Z, Wood AR, Weedon MN, Frayling TM, Hirschhorn J, Yang J, Visscher PM; GIANT Consortium. Meta-analysis of genome-wide association studies for height and body mass index in ∼700000 individuals of European ancestry. Hum Mol Genet. 2018 Oct 15;27(20):3641-3649. doi: 10.1093/hmg/ddy271. PMID: 30124842; PMCID: PMC6488973.	30124842
Smoking	462434	Hemani G, Zheng J, Elsworth B, Wade KH, Haberland V, Baird D, Laurin C, Burgess S, Bowden J, Langdon R, Tan VY, Yarmolinsky J, Shihab HA, Timpson NJ, Evans DM, Relton C, Martin RM, Davey Smith G, Gaunt TR, Haycock PC. The MR-Base platform supports systematic causal inference across the human phenome. Elife. 2018 May 30;7:e34408. doi: 10.7554/eLife.34408. PMID: 29846171; PMCID: PMC5976434.	29846171
Alcohol consumption	414343	Karlsson Linnér R, Biroli P, Kong E, Meddens SFW, Wedow R, Fontana MA, Lebreton M, Tino SP, Abdellaoui A, Hammerschlag AR, Nivard MG, Okbay A, Rietveld CA, Timshel PN, Trzaskowski M, Vlaming R, Zünd CL, Bao Y, Buzdugan L, Caplin AH, Chen CY, Eibich P, Fontanillas P, Gonzalez JR, Joshi PK, Karhunen V, Kleinman A, Levin RZ, Lill CM, Meddens GA, Muntané G, Sanchez-Roige S, Rooij FJV, Taskesen E, Wu …	30643258
Atrial fibrillation	1030836	Nielsen JB, Thorolfsdottir RB, Fritsche LG, Zhou W, Skov MW, Graham SE, Herron TJ, McCarthy S, Schmidt EM, Sveinbjornsson G, Surakka I, Mathis MR, Yamazaki M, Crawford RD, Gabrielsen ME, Skogholt AH, Holmen OL, Lin M, Wolford BN, Dey R, Dalen H, Sulem P, Chung JH, Backman JD, Arnar DO, Thorsteinsdottir U, Baras A, O'Dushlaine C, Holst AG, Wen X, Hornsby W, Dewey FE, Boehnke M, Kheterpal S, Mukher…	30061737
Diastolic blood pressure	757601	Evangelou E, Warren HR, Mosen-Ansorena D, Mifsud B, Pazoki R, Gao H, Ntritsos G, Dimou N, Cabrera CP, Karaman I, Ng FL, Evangelou M, Witkowska K, Tzanis E, Hellwege JN, Giri A, Velez Edwards DR, Sun YV, Cho K, Gaziano JM, Wilson PWF, Tsao PS, Kovesdy CP, Esko T, Mägi R, Milani L, Almgren P, Boutin T, Debette S, Ding J, Giulianini F, Holliday EG, Jackson AU, Li-Gao R, Lin WY, Luan J, Mangino M, Ol…	30224653
Systolic blood pressure	757601	Evangelou E, Warren HR, Mosen-Ansorena D, Mifsud B, Pazoki R, Gao H, Ntritsos G, Dimou N, Cabrera CP, Karaman I, Ng FL, Evangelou M, Witkowska K, Tzanis E, Hellwege JN, Giri A, Velez Edwards DR, Sun YV, Cho K, Gaziano JM, Wilson PWF, Tsao PS, Kovesdy CP, Esko T, Mägi R, Milani L, Almgren P, Boutin T, Debette S, Ding J, Giulianini F, Holliday EG, Jackson AU, Li-Gao R, Lin WY, Luan J, Mangino M, Ol…	30224653
Type 2 diabetes	655666	Xue A, Wu Y, Zhu Z, Zhang F, Kemper KE, Zheng Z, Yengo L, Lloyd-Jones LR, Sidorenko J, Wu Y; eQTLGen Consortium, McRae AF, Visscher PM, Zeng J, Yang J. Genome-wide association analyses identify 143 risk variants and putative regulatory mechanisms for type 2 diabetes. Nat Commun. 2018 Jul 27;9(1):2941. doi: 10.1038/s41467-018-04951-w. PMID: 30054458; PMCID: PMC6063971.	30054458
Coronary artery disease	547261	van der Harst P, Verweij N. Identification of 64 Novel Genetic Loci Provides an Expanded View on the Genetic Architecture of Coronary Artery Disease. Circ Res. 2018 Feb 2;122(3):433-443. doi: 10.1161/CIRCRESAHA.117.312086. Epub 2017 Dec 6. PMID: 29212778; PMCID: PMC5805277.	29212778
Low-density lipoprotein cholesterol	1.32m	Graham, S.E., Clarke, S.L., Wu, KH.H. et al. The power of genetic diversity in genome-wide association studies of lipids. Nature 600, 675–679 (2021).	34887591
High-density lipoprotein cholesterol	1.32m	Graham, S.E., Clarke, S.L., Wu, KH.H. et al. The power of genetic diversity in genome-wide association studies of lipids. Nature 600, 675–679 (2021).	34887591
Estimated glomerular filtration rate (eGFR)	1201909	Stanzick KJ, Li Y, Schlosser P, Gorski M, Wuttke M, Thomas LF, Rasheed H, Rowan BX, Graham SE, Vanderweff BR, Patil SB; VA Million Veteran Program, Robinson-Cohen C, Gaziano JM, O'Donnell CJ, Willer CJ, Hallan S, Åsvold BO, Gessner A, Hung AM, Pattaro C, Köttgen A, Stark KJ, Heid IM, Winkler TW. Discovery and prioritization of variants and genes for kidney function in >1.2 million individuals. Na…	34272381
Chronic obstructive airways disease	462933	Hemani G, Zheng J, Elsworth B, Wade KH, Haberland V, Baird D, Laurin C, Burgess S, Bowden J, Langdon R, Tan VY, Yarmolinsky J, Shihab HA, Timpson NJ, Evans DM, Relton C, Martin RM, Davey Smith G, Gaunt TR, Haycock PC. The MR-Base platform supports systematic causal inference across the human phenome. Elife. 2018 May 30;7:e34408. doi: 10.7554/eLife.34408. PMID: 29846171; PMCID: PMC5976434.	29846171
Troponin I, cardiac muscle	3301	Sun BB, Maranville JC, Peters JE, Stacey D, Staley JR, Blackshaw J, Burgess S, Jiang T, Paige E, Surendran P, Oliver-Williams C, Kamat MA, Prins BP, Wilcox SK, Zimmerman ES, Chi A, Bansal N, Spain SL, Wood AM, Morrell NW, Bradley JR, Janjic N, Roberts DJ, Ouwehand WH, Todd JA, Soranzo N, Suhre K, Paul DS, Fox CS, Plenge RM, Danesh J, Runz H, Butterworth AS. Genomic atlas of the human plasma prote…	29875488
NT-PBNP	3301	Sun BB, Maranville JC, Peters JE, Stacey D, Staley JR, Blackshaw J, Burgess S, Jiang T, Paige E, Surendran P, Oliver-Williams C, Kamat MA, Prins BP, Wilcox SK, Zimmerman ES, Chi A, Bansal N, Spain SL, Wood AM, Morrell NW, Bradley JR, Janjic N, Roberts DJ, Ouwehand WH, Todd JA, Soranzo N, Suhre K, Paul DS, Fox CS, Plenge RM, Danesh J, Runz H, Butterworth AS. Genomic atlas of the human plasma prote…	29875488
IL-6	21758	Folkersen L, Gustafsson S, Wang Q, Hansen DH, Hedman ÅK, Schork A, Page K, Zhernakova DV, Wu Y, Peters J, Eriksson N, Bergen SE, Boutin TS, Bretherick AD, Enroth S, Kalnapenkis A, Gådin JR, Suur BE, Chen Y, Matic L, Gale JD, Lee J, Zhang W, Quazi A, Ala-Korpela M, Choi SH, Claringbould A, Danesh J, Davey Smith G, de Masi F, Elmståhl S, Engström G, Fauman E, Fernandez C, Franke L, Franks PW, Giedr…	33067605
Cardiac MRI traits
Trait	Sample size	Reference	PMID
Left ventricular end-diastolic volume	36041	Pirruccello JP, Bick A, Wang M, Chaffin M, Friedman S, Yao J, Guo X, Venkatesh BA, Taylor KD, Post WS, Rich S, Lima JAC, Rotter JI, Philippakis A, Lubitz SA, Ellinor PT, Khera AV, Kathiresan S, Aragam KG. Analysis of cardiac magnetic resonance imaging in 36,000 individuals yields genetic insights into dilated cardiomyopathy. Nat Commun. 2020 May 7;11(1):2254. doi: 10.1038/s41467-020-15823-7. PMID…	32382064
Left ventricular end-diastolic volume BSA-indexed	36041	Pirruccello JP, Bick A, Wang M, Chaffin M, Friedman S, Yao J, Guo X, Venkatesh BA, Taylor KD, Post WS, Rich S, Lima JAC, Rotter JI, Philippakis A, Lubitz SA, Ellinor PT, Khera AV, Kathiresan S, Aragam KG. Analysis of cardiac magnetic resonance imaging in 36,000 individuals yields genetic insights into dilated cardiomyopathy. Nat Commun. 2020 May 7;11(1):2254. doi: 10.1038/s41467-020-15823-7. PMID…	32382064
Left ventricular ejection fraction	36041	Pirruccello JP, Bick A, Wang M, Chaffin M, Friedman S, Yao J, Guo X, Venkatesh BA, Taylor KD, Post WS, Rich S, Lima JAC, Rotter JI, Philippakis A, Lubitz SA, Ellinor PT, Khera AV, Kathiresan S, Aragam KG. Analysis of cardiac magnetic resonance imaging in 36,000 individuals yields genetic insights into dilated cardiomyopathy. Nat Commun. 2020 May 7;11(1):2254. doi: 10.1038/s41467-020-15823-7. PMID…	32382064
Left ventricular end-systolic volume	36041	Pirruccello JP, Bick A, Wang M, Chaffin M, Friedman S, Yao J, Guo X, Venkatesh BA, Taylor KD, Post WS, Rich S, Lima JAC, Rotter JI, Philippakis A, Lubitz SA, Ellinor PT, Khera AV, Kathiresan S, Aragam KG. Analysis of cardiac magnetic resonance imaging in 36,000 individuals yields genetic insights into dilated cardiomyopathy. Nat Commun. 2020 May 7;11(1):2254. doi: 10.1038/s41467-020-15823-7. PMID…	32382064
Left ventricular end-systolic volume BSA-indexed	36041	Pirruccello JP, Bick A, Wang M, Chaffin M, Friedman S, Yao J, Guo X, Venkatesh BA, Taylor KD, Post WS, Rich S, Lima JAC, Rotter JI, Philippakis A, Lubitz SA, Ellinor PT, Khera AV, Kathiresan S, Aragam KG. Analysis of cardiac magnetic resonance imaging in 36,000 individuals yields genetic insights into dilated cardiomyopathy. Nat Commun. 2020 May 7;11(1):2254. doi: 10.1038/s41467-020-15823-7. PMID…	32382064
Stroke volume	36041	Pirruccello JP, Bick A, Wang M, Chaffin M, Friedman S, Yao J, Guo X, Venkatesh BA, Taylor KD, Post WS, Rich S, Lima JAC, Rotter JI, Philippakis A, Lubitz SA, Ellinor PT, Khera AV, Kathiresan S, Aragam KG. Analysis of cardiac magnetic resonance imaging in 36,000 individuals yields genetic insights into dilated cardiomyopathy. Nat Commun. 2020 May 7;11(1):2254. doi: 10.1038/s41467-020-15823-7. PMID…	32382064
Stroke volume BSA-indexed	36041	Pirruccello JP, Bick A, Wang M, Chaffin M, Friedman S, Yao J, Guo X, Venkatesh BA, Taylor KD, Post WS, Rich S, Lima JAC, Rotter JI, Philippakis A, Lubitz SA, Ellinor PT, Khera AV, Kathiresan S, Aragam KG. Analysis of cardiac magnetic resonance imaging in 36,000 individuals yields genetic insights into dilated cardiomyopathy. Nat Commun. 2020 May 7;11(1):2254. doi: 10.1038/s41467-020-15823-7. PMID…	32382064
Left ventricular mass	42157	Aung N et al.	Unpublished
Left ventricular mass to end-diastolic volume ratio	42157	Aung N et al.	Unpublished

## Sheet: SD1
Supplementary Data 1. Clinical and demographic characteristics of included participants in the heart failure meta-analysis.
	MVP		HERMES Consortium
	Cases (N=43,344)	Control (N=258,943)	Cases (N = 47,309)	Controls (N= 930,014)
Age (years), mean±SD	69.61±9.74	62.74±13.76	69.40±4.17	62.16±10.63
Male (%)	96.92	92.14	59.13	47.15
Body mass index (kg/m2), mean±SD	31.08±6.73	29.20±5.53	28.75±0.96	26.79±0.45
Mean LVEF, mean±SD	43.36±15.05	NA	NA	NA
Atrial fibrillation (%)	34.44	6.33	40.49	3.27
Coronary artery disease (%)	69.72	22.47	NA	NA
Myocardial infarction (%)	NA	NA	41.8	4.76
Coronary heart disease (%)	NA	NA	60.68	8.52
Peripheral vascular disease (%)	42.47	15.18	NA	NA
Stroke/TIA (%)	24.93	8.26	NA	NA
Chronic kidney disease (%)	36.43	9.54	26.62	3.42
Diabetes (%)	46.76	20.61	27.04	6.59
Hyperlipidemia (%)	88.04	66.9	NA	NA
Hypertension (%)	92.51	62.97	69.32	27.02
Note. SD: standard deviation; LVEF: left ventricular ejection fraction; TIA: transient ischemic attack; MVP, Million Veteran Program cohort

## Sheet: SD2
Supplementary Data 2. Previously reported heart failure GWAS variants. All tests were two-sided without adjustment for multiple testing.
Source	rsID	Chr	Pos	Allele1	Allele2	Freq1	FreqSE	Effect	StdErr	P value	Direction	HetISq	HetChiSq	HetDf	HetPVal
HERMES	rs660240	1	109817838	t	c	0.2123	0.0005	-0.0536	0.0067	1.053e-15	--	12	1.137	1	0.2864
MVP-UKB	rs1277930	1	109822143	a	g	0.7739	0.0047	0.0515	0.0066	6.498e-15	++	0	0.098	1	0.7538
MVP-UKB	rs371236917	1	16310737	ct	c	0.2996	0	-0.0605	0.0086	1.502e-12	-?	0	0	0	1
MVP-HFrEF	rs1763610	1	16335527	c	g	0.6542	0.0095	0.0437	0.0058	6.462e-14	++	75.9	4.157	1	0.04146
MVP-HFrEF	rs2261792	1	61881191	a	g	0.6394	0.004	-0.0293	0.0057	2.814e-07	--	0	0.395	1	0.5296
MVP-UKB	rs7595697	2	11568158	t	c	0.3803	0.0058	0.0296	0.0056	9.891e-08	++	56	2.273	1	0.1316
MVP-HFrEF	rs12612948	2	11568740	a	g	0.6387	0.0103	-0.0283	0.0057	7.065e-07	--	58.8	2.426	1	0.1193
MVP-UKB	rs6795366	3	44005735	t	c	0.2671	0.0035	-0.0343	0.0072	1.852e-06	--	13.8	1.16	1	0.2815
MVP-HFrEF	rs56286049	3	69824230	c	g	0.7725	0.0005	0.0318	0.0066	1.684e-06	++	64.7	2.835	1	0.09225
MVP-UKB	rs2634073	4	111665783	t	c	0.192	0.0153	0.0782	0.0071	4.327e-28	++	62.3	2.65	1	0.1035
HERMES	rs17042102	4	111668626	a	g	0.1158	0.0008	0.0884	0.0084	1.058e-25	++	84.3	6.354	1	0.01171
HERMES	rs11745324	5	137012171	a	g	0.2297	0.0019	-0.0413	0.0066	3.147e-10	--	64.2	2.795	1	0.09457
MVP-HFrEF	rs9349379	6	12903957	a	g	0.594	0.0043	-0.0309	0.0056	2.58e-08	--	0	0.839	1	0.3597
HERMES	rs55730499	6	161005610	t	c	0.0694	0	0.1043	0.0107	1.759e-22	++	0	0.017	1	0.8954
MVP-UKB	rs10455872	6	161010118	a	g	0.9313	0.0001	-0.1044	0.0106	8.203e-23	--	0	0.013	1	0.9109
MVP-HFrEF	rs10455872	6	161010118	a	g	0.9313	0.0001	-0.1044	0.0106	8.203e-23	--	0	0.013	1	0.9109
HERMES	rs140570886	6	161013013	t	c	0.9836	0.0006	-0.1964	0.023	1.189e-17	--	0	0.539	1	0.4628
MVP-HFrEF	rs4151702	6	36645988	c	g	0.2006	0.0068	-0.068	0.007	2.722e-22	--	50.5	2.021	1	0.1551
MVP-UKB	rs3176326	6	36647289	a	g	0.1981	0.0053	-0.0681	0.007	2.51e-22	--	49.4	1.977	1	0.1597
HERMES	rs4135240	6	36647680	t	c	0.6557	0.0031	0.0501	0.0058	7.749e-18	++	0	0.064	1	0.8008
MVP-UKB	rs4717903	7	74068167	t	c	0.7535	0.0035	-0.036	0.0063	1.148e-08	--	0	0.165	1	0.6845
HERMES	rs600038	9	136151806	t	c	0.7863	0.0043	-0.049	0.0066	9.441e-14	--	22.2	1.285	1	0.257
MVP-UKB	rs579459	9	136154168	t	c	0.7862	0.005	-0.0481	0.0066	3.939e-13	--	7.4	1.08	1	0.2987
HERMES	rs1556516	9	22100176	c	g	0.4927	0.0081	0.0612	0.0055	3.927e-29	++	0	0.031	1	0.8603
MVP-UKB	rs4977575	9	22124744	c	g	0.5138	0.0068	-0.0611	0.0055	6.186e-29	--	0	0.072	1	0.7885
MVP-HFrEF	rs4977575	9	22124744	c	g	0.5138	0.0068	-0.0611	0.0055	6.186e-29	--	0	0.072	1	0.7885
MVP-UKB	rs61869036	10	121422836	c	g	0.2146	0.0062	-0.0487	0.0067	3.098e-13	--	0	0.545	1	0.4605
HERMES	rs17617337	10	121426884	t	c	0.2145	0.0062	-0.0498	0.0067	8.878e-14	--	0	0.86	1	0.3538
MVP-HFrEF	rs2234962	10	121429633	t	c	0.7843	0.0051	0.0489	0.0067	2.369e-13	++	0	0.714	1	0.3981
HERMES	rs4746140	10	75417249	c	g	0.1541	0.0001	-0.0543	0.0076	9.023e-13	--	59.6	2.477	1	0.1155
MVP-UKB	rs59693993	10	75583034	t	c	0.139	0.0001	-0.0554	0.008	3.276e-12	--	0	0.093	1	0.7605
HERMES	rs4766578	12	111904371	a	t	0.5092	0.0187	-0.0317	0.0055	7.276e-09	--	76	4.164	1	0.04129
MVP-HFrEF	rs7306330	12	51320290	a	t	0.4252	0.0032	0.0275	0.0056	8.807e-07	++	12.4	1.141	1	0.2854
MVP-HFpEF	rs11642015	16	53802494	t	c	0.4093	0.0061	0.0575	0.0055	2.694e-25	++	78.1	4.559	1	0.03274
HERMES	rs56094641	16	53806453	a	g	0.5906	0.0061	-0.0574	0.0055	4.555e-25	--	76.7	4.299	1	0.03813
MVP-HFrEF	rs7188250	16	53834607	t	c	0.5862	0.0023	-0.0549	0.0055	2.907e-23	--	86.8	7.573	1	0.005925
MVP-UKB	rs12149832	16	53842908	a	g	0.4129	0.0062	0.054	0.0056	2.323e-22	++	89	9.132	1	0.002512
MVP-UKB	rs12933292	16	69566309	c	g	0.5824	0.0105	0.0344	0.0056	8.959e-10	++	17.8	1.217	1	0.27
MVP-UKB	rs1002135	17	2097583	t	g	0.6163	0.0027	-0.0331	0.0056	2.804e-09	--	10.2	1.113	1	0.2914
MVP-HFrEF	rs3764351	17	37824339	a	g	0.6522	0.0111	-0.0326	0.0058	2.274e-08	--	77	4.346	1	0.0371
MVP-UKB	rs12150603	17	37834715	a	g	0.6505	0.0125	-0.0322	0.0063	2.759e-07	--	81.2	5.307	1	0.02124
MVP-UKB	rs150947345	17	57486425	a	t	0.0238	0.0025	0.0831	0.0206	5.707e-05	++	87.5	8.004	1	0.004667
MVP-HFrEF	rs4790908	17	65852907	t	g	0.7986	0.0021	-0.0383	0.0068	1.49e-08	--	90.5	10.493	1	0.001198
MVP-UKB	rs34432450	17	65880259	t	c	0.7929	0	-0.0584	0.0093	3.287e-10	-?	0	0	0	1
MVP-UKB	rs79329549	18	36560942	t	g	0.9108	0.0031	0.0507	0.0097	1.624e-07	++	83.5	6.045	1	0.01395
MVP-UKB	rs1999323	21	30534128	t	c	0.1547	0.0022	0.0469	0.0077	1.03e-09	++	0	0.205	1	0.651
Source references:
HERMES	Shah, S. et al. Genome-wide association and Mendelian randomisation analysis provide insights into the pathogenesis of heart failure. Nat. Commun. 11, 163 (2020).
MVP	Joseph, J. et al. Genetic architecture of heart failure with preserved versus reduced ejection fraction. bioRxiv 2021.12.01.21266829 (2021) doi:10.1101/2021.12.01.21266829.
Chromosomal position is based on GRCh37/hg19 reference.
Note. Chr: chromosome; Pos: position; StdErr: standard error

## Sheet: SD3
Supplementary Data 3. Genetic associations of 18 novel loci in heart failure risk factors and left ventricle cardiac MRI traits. All tests were two-sided without adjustment for multiple testing.
rsID	Gene name	Risk factor	Effect allele	Other allele	Beta	SE	P-value
rs1016287	LINC01122	Low-density lipoprotein cholesterol	T	C	0.0003	0.0003	0.3735		Significance
rs1016287	LINC01122	Chronic obstructive airways disease	T	C	0.000145704	0.000133696	0.28		P-value < 0.01
rs1016287	LINC01122	Alcohol consumption	T	C	0.00506437	0.00331012	0.13		P-value < 0.0001
rs1016287	LINC01122	Type 2 diabetes	T	C	0.0308	0.0081	0.0001385
rs1016287	LINC01122	Estimated glomerular filtration rate (eGFR)	T	C	0.0003	0.0003	0.3735
rs1016287	LINC01122	Coronary artery disease	T	C	0.0192063	0.00764158	0.012
rs1016287	LINC01122	Body mass index	T	C	0.0203	0.0019	3.9e-27
rs1016287	LINC01122	Systolic blood pressure	T	C	0.1203	0.033	0.000262803
rs1016287	LINC01122	Smoking	T	C	0.000566508	0.00124506	0.649999
rs1016287	LINC01122	Diastolic blood pressure	T	C	0.0347	0.0189	0.0666699
rs1016287	LINC01122	High-density lipoprotein cholesterol	T	C	0.00620688	0.00151329	4.1e-05
rs1016287	LINC01122	Atrial fibrillation	T	C	0.0127	0.0079	0.1078
rs1016287	LINC01122	Troponin I, cardiac muscle	T	C	-0.0164	0.0272	0.549541
rs1016287	LINC01122	N-terminal pro-BNP	T	C	0.058	0.0271	0.0323594
rs1016287	LINC01122	Interleukin-6 levels	T	C	0.0062	0.0136	0.649901
rs1016287	LINC01122	Left ventricular end-diastolic volume BSA-indexed	T	C	0.0154104	0.00769184	0.049
rs1016287	LINC01122	Stroke volume BSA-indexed	T	C	0.00694312	0.00795646	0.37
rs1016287	LINC01122	Left ventricular end-diastolic volume	T	C	0.018714	0.00641306	0.0028
rs1016287	LINC01122	Left ventricular end-systolic volume BSA-indexed	T	C	0.0166099	0.00748942	0.035
rs1016287	LINC01122	Stroke volume	T	C	0.0117015	0.00685982	0.082
rs1016287	LINC01122	Left ventricular ejection fraction	T	C	-0.0127745	0.00753307	0.13
rs1016287	LINC01122	Left ventricular end-systolic volume	T	C	0.0192328	0.00661439	0.0036
rs1016287	LINC01122	Left ventricular mass	T	C	0.00253904	0.00406968	0.53
rs1016287	LINC01122	Left ventricular mass to end-diastolic volume ratio	T	C	-0.0161079	0.0062508	0.01
rs10520390	DMWD	Alcohol consumption	C	G	-3.85e-06	0.0073429	1
rs10520390	DMWD	Estimated glomerular filtration rate (eGFR)	C	G	0.0015	0.0007	0.03251
rs10520390	DMWD	Coronary artery disease	C	G	0.0342763	0.0171787	0.0460002
rs10520390	DMWD	High-density lipoprotein cholesterol	C	G	-0.00625663	0.003247	0.054
rs10520390	DMWD	Systolic blood pressure	C	G	-0.1967	0.0734	0.00738295
rs10520390	DMWD	Atrial fibrillation	C	G	0.0186	0.0162	0.2502
rs10520390	DMWD	Smoking	C	G	0.00314938	0.00275947	0.25
rs10520390	DMWD	Diastolic blood pressure	C	G	0.007	0.0425	0.8699
rs10520390	DMWD	Low-density lipoprotein cholesterol	C	G	0.0015	0.0007	0.03251
rs10520390	DMWD	Body mass index	C	G	0.0157	0.004	8e-05
rs10520390	DMWD	Troponin I, cardiac muscle	C	G	-0.0392	0.0616	0.524807
rs10520390	DMWD	N-terminal pro-BNP	C	G	-0.003	0.0616	0.954993
rs10520390	DMWD	Interleukin-6 levels	C	G	0.0095	0.0273	0.7271
rs10520390	DMWD	Left ventricular end-diastolic volume BSA-indexed	C	G	0.00791732	0.0171293	0.59
rs10520390	DMWD	Stroke volume BSA-indexed	C	G	-0.00959315	0.0177027	0.6
rs10520390	DMWD	Stroke volume	C	G	-0.0100095	0.0152719	0.53
rs10520390	DMWD	Left ventricular ejection fraction	C	G	-0.028833	0.0167677	0.14
rs10520390	DMWD	Left ventricular end-systolic volume BSA-indexed	C	G	0.0224384	0.0166788	0.16
rs10520390	DMWD	Left ventricular end-diastolic volume	C	G	0.00478731	0.0142875	0.74
rs10520390	DMWD	Left ventricular end-systolic volume	C	G	0.0185998	0.0147343	0.25
rs10520390	DMWD	Left ventricular mass	C	G	-0.00296349	0.00902362	0.74
rs10520390	DMWD	Left ventricular mass to end-diastolic volume ratio	C	G	-0.00860543	0.0138465	0.53
rs10846742	UBC	Smoking	A	G	-0.00035766	0.00161479	0.82
rs10846742	UBC	High-density lipoprotein cholesterol	A	G	-0.019067	0.0019619	2.51e-22
rs10846742	UBC	Atrial fibrillation	A	G	-0.0142	0.0095	0.1344
rs10846742	UBC	Estimated glomerular filtration rate (eGFR)	A	G	0.0002	0.0004	0.7127
rs10846742	UBC	Body mass index	A	G	0.0009	0.0025	0.709999
rs10846742	UBC	Diastolic blood pressure	A	G	-0.0549	0.0248	0.02696
rs10846742	UBC	Systolic blood pressure	A	G	-0.0605	0.0431	0.1599
rs10846742	UBC	Coronary artery disease	A	G	-0.0661583	0.00972951	1e-11
rs10846742	UBC	Low-density lipoprotein cholesterol	A	G	0.0002	0.0004	0.7127
rs10846742	UBC	Alcohol consumption	A	G	-0.00158484	0.00429552	0.709999
rs10846742	UBC	Troponin I, cardiac muscle	A	G	0.0011	0.0347	0.977237
rs10846742	UBC	N-terminal pro-BNP	A	G	0.0265	0.0347	0.446684
rs10846742	UBC	Interleukin-6 levels	A	G	0.0182	0.0162	0.2623
rs10846742	UBC	Left ventricular end-systolic volume	A	G	0.0224322	0.00853327	0.0094
rs10846742	UBC	Left ventricular end-diastolic volume	A	G	0.0183704	0.00826869	0.026
rs10846742	UBC	Stroke volume BSA-indexed	A	G	0.013776	0.0102523	0.22
rs10846742	UBC	Left ventricular end-diastolic volume BSA-indexed	A	G	0.024352	0.00991814	0.017
rs10846742	UBC	Stroke volume	A	G	0.00998438	0.00884069	0.27
rs10846742	UBC	Left ventricular ejection fraction	A	G	-0.021343	0.00971644	0.042
rs10846742	UBC	Left ventricular end-systolic volume BSA-indexed	A	G	0.0261635	0.00966144	0.0087
rs10846742	UBC	Left ventricular mass	A	G	0.00357164	0.00529794	0.5
rs10846742	UBC	Left ventricular mass to end-diastolic volume ratio	A	G	-0.0137576	0.00812437	0.09
rs10938398	RP11-362I1.1	Diastolic blood pressure	A	G	-0.0331	0.0177	0.0615106
rs10938398	RP11-362I1.1	Smoking	A	G	-0.00246138	0.00115147	0.0329997
rs10938398	RP11-362I1.1	Estimated glomerular filtration rate (eGFR)	A	G	0	0.0003	0.9317
rs10938398	RP11-362I1.1	Chronic obstructive airways disease	A	G	-7.15e-06	0.00012362	0.95
rs10938398	RP11-362I1.1	Atrial fibrillation	A	G	0.0192	0.0068	0.00469105
rs10938398	RP11-362I1.1	Systolic blood pressure	A	G	-0.0101	0.0308	0.742299
rs10938398	RP11-362I1.1	Coronary artery disease	A	G	0.0148876	0.00704753	0.0350002
rs10938398	RP11-362I1.1	Alcohol consumption	A	G	0.0123177	0.0030625	5.8e-05
rs10938398	RP11-362I1.1	Low-density lipoprotein cholesterol	A	G	0	0.0003	0.9317
rs10938398	RP11-362I1.1	Type 2 diabetes	A	G	0.0288	0.0078	0.000210199
rs10938398	RP11-362I1.1	High-density lipoprotein cholesterol	A	G	0.00978823	0.00139378	2.17e-12
rs10938398	RP11-362I1.1	Troponin I, cardiac muscle	A	G	-0.0165	0.0259	0.524807
rs10938398	RP11-362I1.1	N-terminal pro-BNP	A	G	0.0467	0.0259	0.0707946
rs10938398	RP11-362I1.1	Interleukin-6 levels	A	G	0.0089	0.012	0.4558
rs10938398	RP11-362I1.1	Left ventricular end-systolic volume	A	G	0.00846108	0.00613279	0.18
rs10938398	RP11-362I1.1	Left ventricular end-diastolic volume BSA-indexed	A	G	0.00204498	0.00712419	0.8
rs10938398	RP11-362I1.1	Stroke volume BSA-indexed	A	G	0.000969699	0.00736455	0.86
rs10938398	RP11-362I1.1	Left ventricular end-systolic volume BSA-indexed	A	G	0.00231141	0.00693896	0.81
rs10938398	RP11-362I1.1	Stroke volume	A	G	0.0102685	0.0063524	0.1
rs10938398	RP11-362I1.1	Left ventricular ejection fraction	A	G	-0.00171613	0.0069824	0.81
rs10938398	RP11-362I1.1	Left ventricular end-diastolic volume	A	G	0.0110238	0.00594271	0.073
rs10938398	RP11-362I1.1	Left ventricular mass	A	G	-0.00195694	0.00379209	0.61
rs10938398	RP11-362I1.1	Left ventricular mass to end-diastolic volume ratio	A	G	0.000521455	0.00581332	0.93
rs12992672	TMEM18	Body mass index	A	G	0.0573	0.0022	2.9e-152
rs12992672	TMEM18	High-density lipoprotein cholesterol	A	G	0.0133814	0.00183536	3.08e-13
rs12992672	TMEM18	Smoking	A	G	0.00589033	0.00150684	9.3e-05
rs12992672	TMEM18	Type 2 diabetes	A	G	0.0582	0.0103	1.74e-08
rs12992672	TMEM18	Coronary artery disease	A	G	0.0175349	0.00924847	0.0580003
rs12992672	TMEM18	Diastolic blood pressure	A	G	-0.0144	0.0228	0.5277
rs12992672	TMEM18	Atrial fibrillation	A	G	0.0365	0.0089	3.67e-05
rs12992672	TMEM18	Estimated glomerular filtration rate (eGFR)	A	G	0.0008	0.0004	0.05861
rs12992672	TMEM18	Systolic blood pressure	A	G	0.0525	0.0398	0.1868
rs12992672	TMEM18	Alcohol consumption	A	G	0.00760918	0.00400621	0.0580003
rs12992672	TMEM18	Low-density lipoprotein cholesterol	A	G	0.0008	0.0004	0.05861
rs12992672	TMEM18	Troponin I, cardiac muscle	A	G	-0.0036	0.0334	0.912011
rs12992672	TMEM18	N-terminal pro-BNP	A	G	0.0088	0.0333	0.794328
rs12992672	TMEM18	Interleukin-6 levels	A	G	0.0071	0.016	0.6584
rs12992672	TMEM18	Left ventricular end-systolic volume	A	G	0.02407	0.00797728	0.002
rs12992672	TMEM18	Left ventricular end-diastolic volume BSA-indexed	A	G	0.0136104	0.00927124	0.13
rs12992672	TMEM18	Left ventricular ejection fraction	A	G	-0.00925195	0.00908526	0.35
rs12992672	TMEM18	Stroke volume BSA-indexed	A	G	0.0100077	0.00959019	0.29
rs12992672	TMEM18	Stroke volume	A	G	0.0280613	0.00827328	0.00057
rs12992672	TMEM18	Left ventricular end-diastolic volume	A	G	0.0292263	0.00773447	0.00022
rs12992672	TMEM18	Left ventricular end-systolic volume BSA-indexed	A	G	0.0132997	0.00902725	0.11
rs12992672	TMEM18	Left ventricular mass	A	G	0.00526719	0.0049283	0.29
rs12992672	TMEM18	Left ventricular mass to end-diastolic volume ratio	A	G	-0.0143214	0.00756959	0.058
rs17038861	PRKD3	Body mass index	T	G	0.0017	0.002	0.4
rs17038861	PRKD3	Systolic blood pressure	T	G	0.2074	0.0378	4.21e-08
rs17038861	PRKD3	Smoking	T	G	-0.000118837	0.001442	0.93
rs17038861	PRKD3	Type 2 diabetes	T	G	0.0265	0.009	0.003111
rs17038861	PRKD3	High-density lipoprotein cholesterol	T	G	0.00594541	0.00172722	0.000577
rs17038861	PRKD3	Coronary artery disease	T	G	0.0157408	0.00879818	0.0739997
rs17038861	PRKD3	Low-density lipoprotein cholesterol	T	G	-0.0002	0.0003	0.6216
rs17038861	PRKD3	Atrial fibrillation	T	G	0.0266	0.0084	0.00144901
rs17038861	PRKD3	Estimated glomerular filtration rate (eGFR)	T	G	-0.0002	0.0003	0.6216
rs17038861	PRKD3	Diastolic blood pressure	T	G	0.1419	0.0217	6.5e-11
rs17038861	PRKD3	Alcohol consumption	T	G	-0.000239227	0.00383381	0.95
rs17038861	PRKD3	Troponin I, cardiac muscle	T	G	-0.0365	0.0312	0.239883
rs17038861	PRKD3	N-terminal pro-BNP	T	G	0.0224	0.0312	0.467735
rs17038861	PRKD3	Interleukin-6 levels	T	G	0.0137	0.0143	0.3376
rs17038861	PRKD3	Left ventricular end-diastolic volume BSA-indexed	T	G	0.0118968	0.00890218	0.22
rs17038861	PRKD3	Stroke volume	T	G	-7.31e-05	0.00793736	0.95
rs17038861	PRKD3	Left ventricular ejection fraction	T	G	-0.0279923	0.00871637	0.002
rs17038861	PRKD3	Left ventricular end-systolic volume	T	G	0.022499	0.00765338	0.0042
rs17038861	PRKD3	Stroke volume BSA-indexed	T	G	-0.00257529	0.00920843	0.75
rs17038861	PRKD3	Left ventricular end-systolic volume BSA-indexed	T	G	0.0247713	0.0086679	0.0076
rs17038861	PRKD3	Left ventricular end-diastolic volume	T	G	0.0119967	0.00742043	0.13
rs17038861	PRKD3	Left ventricular mass	T	G	-0.00649972	0.00472556	0.17
rs17038861	PRKD3	Left ventricular mass to end-diastolic volume ratio	T	G	-0.0151524	0.0072582	0.037
rs17620390	CAMK2D	Smoking	A	C	0.00237772	0.00129335	0.0659994
rs17620390	CAMK2D	Coronary artery disease	A	C	-0.00158529	0.00800995	0.84
rs17620390	CAMK2D	Estimated glomerular filtration rate (eGFR)	A	C	-0.0003	0.0003	0.3892
rs17620390	CAMK2D	Diastolic blood pressure	A	C	-0.0235	0.0196	0.2318
rs17620390	CAMK2D	Atrial fibrillation	A	C	-0.0524	0.0075	2.72e-12
rs17620390	CAMK2D	Chronic obstructive airways disease	A	C	-0.000143832	0.000138859	0.3
rs17620390	CAMK2D	Body mass index	A	C	-0.0043	0.002	0.0259998
rs17620390	CAMK2D	Type 2 diabetes	A	C	-0.0112	0.0089	0.2043
rs17620390	CAMK2D	High-density lipoprotein cholesterol	A	C	-0.00396129	0.00156368	0.0113
rs17620390	CAMK2D	Alcohol consumption	A	C	-0.00276148	0.00344085	0.42
rs17620390	CAMK2D	Systolic blood pressure	A	C	0.01	0.0342	0.768999
rs17620390	CAMK2D	Low-density lipoprotein cholesterol	A	C	-0.0003	0.0003	0.3892
rs17620390	CAMK2D	Troponin I, cardiac muscle	A	C	-0.0278	0.0278	0.316228
rs17620390	CAMK2D	N-terminal pro-BNP	A	C	-0.0427	0.0278	0.125893
rs17620390	CAMK2D	Interleukin-6 levels	A	C	-0.0012	0.0138	0.9302
rs17620390	CAMK2D	Left ventricular end systolic volume BSA indexed	A	C	0.00442797	0.00781908	0.46
rs17620390	CAMK2D	Left ventricular end-systolic volume	A	C	-0.0026049	0.0069108	0.58
rs17620390	CAMK2D	Stroke volume	A	C	0.0258663	0.00715827	0.00031
rs17620390	CAMK2D	Left ventricular end-diastolic volume	A	C	0.0133489	0.00669661	0.053
rs17620390	CAMK2D	Stroke volume BSA-indexed	A	C	0.0269458	0.00829865	0.0011
rs17620390	CAMK2D	Left ventricular ejection fraction	A	C	0.0226649	0.00786819	0.0031
rs17620390	CAMK2D	Left ventricular end-diastolic volume BSA-indexed	A	C	0.0137249	0.0080278	0.091
rs17620390	CAMK2D	Left ventricular end-systolic volume BSA-indexed	A	C	-0.00442797	0.00781908	0.46
rs17620390	CAMK2D	Left ventricular mass	A	C	0.0141494	0.00425437	0.00088
rs17620390	CAMK2D	Left ventricular mass to end-diastolic volume ratio	A	C	0.0123834	0.006522	0.058
rs233806	BANK1	Alcohol consumption	T	C	-0.0140805	0.00362874	0.0001
rs233806	BANK1	Atrial fibrillation	T	C	-0.0155	0.0081	0.0569102
rs233806	BANK1	Type 2 diabetes	T	C	-0.0295	0.0086	0.000620297
rs233806	BANK1	Chronic obstructive airways disease	T	C	-8.19e-06	0.000146446	0.96
rs233806	BANK1	Diastolic blood pressure	T	C	0.201	0.0208	5.02e-22
rs233806	BANK1	High-density lipoprotein cholesterol	T	C	-0.0259563	0.00166785	1.3e-54
rs233806	BANK1	Body mass index	T	C	-0.0192	0.002	2.7e-22
rs233806	BANK1	Systolic blood pressure	T	C	0.2593	0.0363	9.29e-13
rs233806	BANK1	Coronary artery disease	T	C	-0.0094322	0.0084218	0.26
rs233806	BANK1	Estimated glomerular filtration rate (eGFR)	T	C	0.0003	0.0003	0.4045
rs233806	BANK1	Smoking	T	C	0.00387574	0.00136404	0.00449997
rs233806	BANK1	Low-density lipoprotein cholesterol	T	C	0.0003	0.0003	0.4045
rs233806	BANK1	Troponin I, cardiac muscle	T	C	0.0193	0.0297	0.512861
rs233806	BANK1	N-terminal pro-BNP	T	C	-0.0216	0.0297	0.467735
rs233806	BANK1	Interleukin-6 levels	T	C	-0.0107	0.0143	0.4551
rs233806	BANK1	Left ventricular end-systolic volume	T	C	-0.0141223	0.00734522	0.059
rs233806	BANK1	Left ventricular end-diastolic volume BSA-indexed	T	C	-0.00475804	0.00853102	0.57
rs233806	BANK1	Stroke volume BSA-indexed	T	C	0.00263796	0.00881885	0.77
rs233806	BANK1	Left ventricular end-systolic volume BSA-indexed	T	C	-0.0105965	0.00830922	0.17
rs233806	BANK1	Stroke volume	T	C	-0.00506745	0.00760825	0.51
rs233806	BANK1	Left ventricular end-diastolic volume	T	C	-0.0107241	0.00711757	0.14
rs233806	BANK1	Left ventricular ejection fraction	T	C	0.014206	0.00836279	0.095
rs233806	BANK1	Left ventricular mass	T	C	-0.00470754	0.0045219	0.3
rs233806	BANK1	Left ventricular mass to end-diastolic volume ratio	T	C	0.00184695	0.00693213	0.79
rs3820888	SPATS2L	Chronic obstructive airways disease	T	C	-0.000161919	0.000124952	0.2
rs3820888	SPATS2L	Body mass index	T	C	0.0035	0.0018	0.0470002
rs3820888	SPATS2L	High-density lipoprotein cholesterol	T	C	-0.00114066	0.00141168	0.419
rs3820888	SPATS2L	Alcohol consumption	T	C	-0.00721629	0.00309387	0.02
rs3820888	SPATS2L	Low-density lipoprotein cholesterol	T	C	0.0001	0.0003	0.6888
rs3820888	SPATS2L	Coronary artery disease	T	C	-0.0269208	0.00713718	0.00016
rs3820888	SPATS2L	Smoking	T	C	-0.00193949	0.00116365	0.0959997
rs3820888	SPATS2L	Estimated glomerular filtration rate (eGFR)	T	C	0.0001	0.0003	0.6888
rs3820888	SPATS2L	Systolic blood pressure	T	C	-0.0929	0.0307	0.00250998
rs3820888	SPATS2L	Type 2 diabetes	T	C	-0.0108	0.008	0.1804
rs3820888	SPATS2L	Diastolic blood pressure	T	C	-0.0562	0.0176	0.00141801
rs3820888	SPATS2L	Atrial fibrillation	T	C	-0.0684	0.0068	5.75e-24
rs3820888	SPATS2L	Troponin I, cardiac muscle	T	C	-0.0103	0.0251	0.676083
rs3820888	SPATS2L	N-terminal pro-BNP	T	C	0.0018	0.0252	0.933254
rs3820888	SPATS2L	Interleukin-6 levels	T	C	0.0079	0.0119	0.5043
rs3820888	SPATS2L	Stroke volume	T	C	-0.0140245	0.0064278	0.032
rs3820888	SPATS2L	Left ventricular end-diastolic volume BSA-indexed	T	C	-0.0331574	0.00719938	2.2e-06
rs3820888	SPATS2L	Left ventricular end-systolic volume BSA-indexed	T	C	-0.037388	0.00700992	5.9e-08
rs3820888	SPATS2L	Left ventricular end-diastolic volume	T	C	-0.0251596	0.00600918	2.9e-05
rs3820888	SPATS2L	Left ventricular end-systolic volume	T	C	-0.0311611	0.00619783	3.7e-07
rs3820888	SPATS2L	Stroke volume BSA-indexed	T	C	-0.0180821	0.00744706	0.012
rs3820888	SPATS2L	Left ventricular ejection fraction	T	C	0.0292497	0.00705866	4.4e-05
rs3820888	SPATS2L	Left ventricular mass	T	C	-8.16125e-05	0.00382661	0.98
rs3820888	SPATS2L	Left ventricular mass to end-diastolic volume ratio	T	C	0.0296476	0.00587746	4.6e-07
rs4755720	HSD17B12	Chronic obstructive airways disease	T	C	-0.000227891	0.000125523	0.0690001
rs4755720	HSD17B12	Body mass index	T	C	-0.0178	0.0018	1.1e-23
rs4755720	HSD17B12	High-density lipoprotein cholesterol	T	C	-0.00625326	0.00142432	1.13e-05
rs4755720	HSD17B12	Estimated glomerular filtration rate (eGFR)	T	C	0.0002	0.0003	0.4295
rs4755720	HSD17B12	Coronary artery disease	T	C	-0.0309609	0.00713523	1.4e-05
rs4755720	HSD17B12	Atrial fibrillation	T	C	-0.009	0.0068	0.1895
rs4755720	HSD17B12	Diastolic blood pressure	T	C	-0.0242	0.0179	0.1756
rs4755720	HSD17B12	Alcohol consumption	T	C	-0.00903595	0.00311027	0.00369999
rs4755720	HSD17B12	Type 2 diabetes	T	C	-0.0351	0.0081	1.54e-05
rs4755720	HSD17B12	Systolic blood pressure	T	C	-0.0495	0.0312	0.1126
rs4755720	HSD17B12	Smoking	T	C	-0.00277146	0.00116935	0.0179999
rs4755720	HSD17B12	Low-density lipoprotein cholesterol	T	C	0.0002	0.0003	0.4295
rs4755720	HSD17B12	Troponin I, cardiac muscle	T	C	0.0071	0.0258	0.776247
rs4755720	HSD17B12	N-terminal pro-BNP	T	C	0.0339	0.0258	0.190546
rs4755720	HSD17B12	Interleukin-6 levels	T	C	-0.0115	0.013	0.3761
rs4755720	HSD17B12	Left ventricular end-diastolic volume BSA-indexed	T	C	0.0299599	0.00722152	2.3e-05
rs4755720	HSD17B12	Left ventricular end-diastolic volume	T	C	0.0157248	0.00602861	0.011
rs4755720	HSD17B12	Left ventricular ejection fraction	T	C	-0.00504818	0.00707911	0.5
rs4755720	HSD17B12	Left ventricular end-systolic volume BSA-indexed	T	C	0.0221659	0.00703327	0.0026
rs4755720	HSD17B12	Left ventricular end-systolic volume	T	C	0.0133368	0.00621983	0.043
rs4755720	HSD17B12	Stroke volume BSA-indexed	T	C	0.0274233	0.00746493	0.00013
rs4755720	HSD17B12	Stroke volume	T	C	0.0142187	0.00644351	0.024
rs4755720	HSD17B12	Left ventricular mass	T	C	0.0044231	0.0038455	0.25
rs4755720	HSD17B12	Left ventricular mass to end-diastolic volume ratio	T	C	-0.00986656	0.00589998	0.094
rs6945340	HIP1	Smoking	T	C	-0.000836577	0.00135125	0.54
rs6945340	HIP1	Low-density lipoprotein cholesterol	T	C	-0.0001	0.0003	0.8198
rs6945340	HIP1	Diastolic blood pressure	T	C	-0.0711	0.0224	0.00148399
rs6945340	HIP1	High-density lipoprotein cholesterol	T	C	-0.00643856	0.00170567	0.00016
rs6945340	HIP1	Alcohol consumption	T	C	-0.00947178	0.00359418	0.00840001
rs6945340	HIP1	Chronic obstructive airways disease	T	C	6.54e-05	0.000145059	0.649999
rs6945340	HIP1	Estimated glomerular filtration rate (eGFR)	T	C	-0.0001	0.0003	0.8198
rs6945340	HIP1	Troponin I, cardiac muscle	T	C	0.0101	0.0297	0.74131
rs6945340	HIP1	N-terminal pro-BNP	T	C	0.002	0.0297	0.954993
rs6945340	HIP1	Interleukin-6 levels	T	C	0.0052	0.0153	0.7347
rs6945340	HIP1	Stroke volume	T	C	0.00436308	0.0075189	0.59
rs6945340	HIP1	Left ventricular end-systolic volume	T	C	0.012602	0.00725301	0.12
rs6945340	HIP1	Left ventricular end-diastolic volume BSA-indexed	T	C	0.0225607	0.00842194	0.0067
rs6945340	HIP1	Stroke volume BSA-indexed	T	C	0.0173863	0.00870802	0.044
rs6945340	HIP1	Left ventricular end-systolic volume BSA-indexed	T	C	0.0213311	0.00820081	0.017
rs6945340	HIP1	Left ventricular ejection fraction	T	C	-0.0143025	0.00825831	0.12
rs6945340	HIP1	Left ventricular end-diastolic volume	T	C	0.00883841	0.00703141	0.23
rs6945340	HIP1	Left ventricular mass	T	C	0.0058465	0.0044713	0.19
rs6945340	HIP1	Left ventricular mass to end-diastolic volume ratio	T	C	-0.000368222	0.00686816	0.96
rs72688573	FAF1	Systolic blood pressure	T	C	0.3646	0.1166	0.00177198
rs72688573	FAF1	High-density lipoprotein cholesterol	T	C	-0.00873245	0.00516705	0.091
rs72688573	FAF1	Smoking	T	C	0.000369755	0.00454698	0.94
rs72688573	FAF1	Atrial fibrillation	T	C	-0.133	0.0255	1.78e-07
rs72688573	FAF1	Low-density lipoprotein cholesterol	T	C	0.0031	0.001	0.007737
rs72688573	FAF1	Coronary artery disease	T	C	-0.0163976	0.0284163	0.56
rs72688573	FAF1	Diastolic blood pressure	T	C	0.3949	0.0671	4e-09
rs72688573	FAF1	Estimated glomerular filtration rate (eGFR)	T	C	0.0031	0.001	0.007737
rs72688573	FAF1	Alcohol consumption	T	C	0.0207126	0.0120953	0.0870001
rs72688573	FAF1	Troponin I, cardiac muscle	T	C	-0.0797	0.098	0.416869
rs72688573	FAF1	N-terminal pro-BNP	T	C	0.1128	0.0979	0.251189
rs72688573	FAF1	Interleukin-6 levels	T	C	0.0001	0.0417	0.9972
rs72688573	FAF1	Left ventricular ejection fraction	T	C	0.0370438	0.0275409	0.18
rs72688573	FAF1	Left ventricular end-systolic volume	T	C	-0.049039	0.0241683	0.038
rs72688573	FAF1	Left ventricular end-diastolic volume	T	C	-0.0468843	0.023433	0.037
rs72688573	FAF1	Left ventricular end-diastolic volume BSA-indexed	T	C	-0.0666925	0.0282033	0.015
rs72688573	FAF1	Stroke volume	T	C	-0.0321929	0.0250798	0.19
rs72688573	FAF1	Stroke volume BSA-indexed	T	C	-0.0418737	0.0291707	0.14
rs72688573	FAF1	Left ventricular end-systolic volume BSA-indexed	T	C	-0.0649737	0.0274537	0.014
rs72688573	FAF1	Left ventricular mass	T	C	0.0384186	0.0146778	0.0089
rs72688573	FAF1	Left ventricular mass to end-diastolic volume ratio	T	C	0.128165	0.0225153	1.3e-08
rs7564469	GTDC1	Atrial fibrillation	T	C	-0.025	0.0091	0.00612901
rs7564469	GTDC1	Diastolic blood pressure	T	C	0.003	0.024	0.901
rs7564469	GTDC1	Type 2 diabetes	T	C	-0.0265	0.0106	0.0124899
rs7564469	GTDC1	Smoking	T	C	0.00173936	0.00156924	0.27
rs7564469	GTDC1	Systolic blood pressure	T	C	-0.1149	0.0419	0.00612604
rs7564469	GTDC1	Alcohol consumption	T	C	-0.0117403	0.00417226	0.00490004
rs7564469	GTDC1	Body mass index	T	C	-0.0069	0.0024	0.00379997
rs7564469	GTDC1	Low-density lipoprotein cholesterol	T	C	-0.001	0.0004	0.01754
rs7564469	GTDC1	Coronary artery disease	T	C	-0.0388312	0.00940267	3.6e-05
rs7564469	GTDC1	Estimated glomerular filtration rate (eGFR)	T	C	-0.001	0.0004	0.01754
rs7564469	GTDC1	High-density lipoprotein cholesterol	T	C	-0.00312395	0.00189738	0.0997
rs7564469	GTDC1	Troponin I, cardiac muscle	T	C	-0.0159	0.0343	0.645654
rs7564469	GTDC1	N-terminal pro-BNP	T	C	-0.0166	0.0343	0.630957
rs7564469	GTDC1	Interleukin-6 levels	T	C	0.0102	0.0195	0.5994
rs7564469	GTDC1	Stroke volume	T	C	-0.0140284	0.00866005	0.1
rs7564469	GTDC1	Left ventricular end-systolic volume BSA-indexed	T	C	0.00522645	0.0094527	0.62
rs7564469	GTDC1	Left ventricular end-diastolic volume BSA-indexed	T	C	-0.000734401	0.00970818	0.95
rs7564469	GTDC1	Stroke volume BSA-indexed	T	C	-0.00514239	0.0100422	0.59
rs7564469	GTDC1	Left ventricular end-diastolic volume	T	C	-0.0099975	0.00809605	0.2
rs7564469	GTDC1	Left ventricular end-systolic volume	T	C	-0.00249271	0.00835021	0.81
rs7564469	GTDC1	Left ventricular ejection fraction	T	C	-0.00912988	0.00950999	0.36
rs7564469	GTDC1	Left ventricular mass	T	C	0.00108669	0.00517325	0.83
rs7564469	GTDC1	Left ventricular mass to end-diastolic volume ratio	T	C	0.00462702	0.00794582	0.56
rs7766436	HDGFL1	Smoking	T	C	0.00136085	0.00124179	0.27
rs7766436	HDGFL1	Systolic blood pressure	T	C	0.0192	0.0332	0.564
rs7766436	HDGFL1	Body mass index	T	C	0.0036	0.0019	0.061
rs7766436	HDGFL1	Chronic obstructive airways disease	T	C	-4.37e-05	0.000133299	0.74
rs7766436	HDGFL1	Atrial fibrillation	T	C	0.0312	0.0073	2.04e-05
rs7766436	HDGFL1	Low-density lipoprotein cholesterol	T	C	-0.0002	0.0003	0.4958
rs7766436	HDGFL1	Type 2 diabetes	T	C	0.0056	0.0086	0.514801
rs7766436	HDGFL1	High-density lipoprotein cholesterol	T	C	0.000964747	0.00152679	0.527
rs7766436	HDGFL1	Coronary artery disease	T	C	0.0462344	0.00760443	1.2e-09
rs7766436	HDGFL1	Estimated glomerular filtration rate (eGFR)	T	C	-0.0002	0.0003	0.4958
rs7766436	HDGFL1	Alcohol consumption	T	C	-0.00136623	0.00330302	0.68
rs7766436	HDGFL1	Diastolic blood pressure	T	C	-0.0081	0.019	0.6709
rs7766436	HDGFL1	Troponin I, cardiac muscle	T	C	-0.0168	0.0273	0.537032
rs7766436	HDGFL1	N-terminal pro-BNP	T	C	-0.014	0.0273	0.60256
rs7766436	HDGFL1	Interleukin-6 levels	T	C	0.0038	0.0133	0.773101
rs7766436	HDGFL1	Left ventricular end-systolic volume BSA-indexed	T	C	0.0184838	0.00751955	0.012
rs7766436	HDGFL1	Left ventricular end-diastolic volume	T	C	0.0180274	0.0064316	0.0017
rs7766436	HDGFL1	Left ventricular ejection fraction	T	C	-0.0181828	0.00755713	0.014
rs7766436	HDGFL1	Stroke volume	T	C	0.00978084	0.00687195	0.14
rs7766436	HDGFL1	Left ventricular end-systolic volume	T	C	0.0210381	0.00663966	0.00066
rs7766436	HDGFL1	Stroke volume BSA-indexed	T	C	0.00177317	0.00797428	0.84
rs7766436	HDGFL1	Left ventricular end-diastolic volume BSA-indexed	T	C	0.0130113	0.00771834	0.087
rs7766436	HDGFL1	Left ventricular mass	T	C	0.0110212	0.00409559	0.0071
rs7766436	HDGFL1	Left ventricular mass to end-diastolic volume ratio	T	C	0.000378485	0.00627449	0.95
rs79682748	SGIP1	Diastolic blood pressure	A	G	-0.0159	0.0725	0.8262
rs79682748	SGIP1	Coronary artery disease	A	G	-0.0559815	0.0291491	0.0549997
rs79682748	SGIP1	Low-density lipoprotein cholesterol	A	G	0.0005	0.0012	0.7047
rs79682748	SGIP1	Systolic blood pressure	A	G	-0.23	0.1269	0.0700003
rs79682748	SGIP1	Alcohol consumption	A	G	-0.0329347	0.0123991	0.00790005
rs79682748	SGIP1	High-density lipoprotein cholesterol	A	G	-0.00240881	0.00652353	0.712
rs79682748	SGIP1	Atrial fibrillation	A	G	0.0026	0.0358	0.9412
rs79682748	SGIP1	Estimated glomerular filtration rate (eGFR)	A	G	0.0005	0.0012	0.7047
rs79682748	SGIP1	Smoking	A	G	-0.00532831	0.00466264	0.25
rs79682748	SGIP1	Troponin I, cardiac muscle	A	G	0.0798	0.1068	0.457088
rs79682748	SGIP1	N-terminal pro-BNP	A	G	0.0759	0.1069	0.47863
rs79682748	SGIP1	Interleukin-6 levels	A	G	0.0207	0.0672	0.758
rs79682748	SGIP1	Left ventricular end-systolic volume BSA-indexed	A	G	-0.0597062	0.0281702	0.042
rs79682748	SGIP1	Stroke volume BSA-indexed	A	G	-0.0278208	0.029932	0.36
rs79682748	SGIP1	Left ventricular end-diastolic volume	A	G	-0.0712228	0.0241239	0.0032
rs79682748	SGIP1	Left ventricular end-systolic volume	A	G	-0.0705947	0.0248809	0.0093
rs79682748	SGIP1	Left ventricular end-diastolic volume BSA-indexed	A	G	-0.0566085	0.0289394	0.051
rs79682748	SGIP1	Left ventricular ejection fraction	A	G	0.0505554	0.0283529	0.069
rs79682748	SGIP1	Stroke volume	A	G	-0.0518906	0.0258192	0.052
rs79682748	SGIP1	Left ventricular mass	A	G	-0.0364451	0.0151372	0.016
rs79682748	SGIP1	Left ventricular mass to end-diastolic volume ratio	A	G	0.0139439	0.02322	0.55
rs7977247	RFX4	Chronic obstructive airways disease	T	C	-1.14e-05	0.000123742	0.93
rs7977247	RFX4	Coronary artery disease	T	C	0.00211388	0.00703657	0.760001
rs7977247	RFX4	Smoking	T	C	-0.00108068	0.00115271	0.35
rs7977247	RFX4	Alcohol consumption	T	C	0.000201282	0.00306674	0.95
rs7977247	RFX4	Diastolic blood pressure	T	C	0.0282	0.0175	0.1083
rs7977247	RFX4	High-density lipoprotein cholesterol	T	C	-0.00716704	0.00142106	4.57e-07
rs7977247	RFX4	Estimated glomerular filtration rate (eGFR)	T	C	0.0001	0.0003	0.6788
rs7977247	RFX4	Atrial fibrillation	T	C	0.0218	0.0068	0.00133999
rs7977247	RFX4	Systolic blood pressure	T	C	0.0504	0.0304	0.0972299
rs7977247	RFX4	Type 2 diabetes	T	C	-0.0043	0.0079	0.590999
rs7977247	RFX4	Low-density lipoprotein cholesterol	T	C	0.0001	0.0003	0.6788
rs7977247	RFX4	Body mass index	T	C	0.0062	0.0017	0.000430002
rs7977247	RFX4	Left ventricular ejection fraction	T	C	-0.00586645	0.00699546	0.35
rs7977247	RFX4	Troponin I, cardiac muscle	T	C	-0.0276	0.0251	0.269153
rs7977247	RFX4	N-terminal pro-BNP	T	C	-0.0034	0.0251	0.891251
rs7977247	RFX4	Interleukin-6 levels	T	C	0.0286	0.012	0.0171902
rs7977247	RFX4	Stroke volume	T	C	0.00692007	0.00636496	0.3
rs7977247	RFX4	Left ventricular end-diastolic volume	T	C	0.00773885	0.00595314	0.19
rs7977247	RFX4	Left ventricular end-systolic volume BSA-indexed	T	C	-0.00352709	0.00695016	0.69
rs7977247	RFX4	Left ventricular end-diastolic volume BSA-indexed	T	C	-0.00808965	0.00713481	0.28
rs7977247	RFX4	Left ventricular end-systolic volume	T	C	0.0078583	0.00614363	0.2
rs7977247	RFX4	Stroke volume BSA-indexed	T	C	-0.00945532	0.0073752	0.2
rs7977247	RFX4	Left ventricular mass	T	C	-0.000381849	0.0038068	0.92
rs7977247	RFX4	Left ventricular mass to end-diastolic volume ratio	T	C	-0.00342593	0.00583772	0.56
rs9352691	PHIP	Diastolic blood pressure	T	C	0.1717	0.0178	6.23e-22
rs9352691	PHIP	Alcohol consumption	T	C	0.0131674	0.00312282	2.5e-05
rs9352691	PHIP	Atrial fibrillation	T	C	0.0314	0.0069	4.86e-06
rs9352691	PHIP	Estimated glomerular filtration rate (eGFR)	T	C	0.0003	0.0003	0.3639
rs9352691	PHIP	Body mass index	T	C	0.0071	0.0017	2.3e-05
rs9352691	PHIP	Low-density lipoprotein cholesterol	T	C	0.0003	0.0003	0.3639
rs9352691	PHIP	Smoking	T	C	0.00148138	0.00117405	0.21
rs9352691	PHIP	Type 2 diabetes	T	C	0.0228	0.0075	0.00218102
rs9352691	PHIP	Chronic obstructive airways disease	T	C	-7.75e-05	0.000126033	0.54
rs9352691	PHIP	High-density lipoprotein cholesterol	T	C	0.00727071	0.00144793	5.13e-07
rs9352691	PHIP	Systolic blood pressure	T	C	0.2327	0.0311	7.06e-14
rs9352691	PHIP	Coronary artery disease	T	C	0.0101743	0.0071749	0.16
rs9352691	PHIP	Troponin I, cardiac muscle	T	C	0.0236	0.0258	0.363078
rs9352691	PHIP	N-terminal pro-BNP	T	C	0.0027	0.0258	0.912011
rs9352691	PHIP	Interleukin-6 levels	T	C	0.0092	0.012	0.4416
rs9352691	PHIP	Left ventricular ejection fraction	T	C	-0.0116764	0.00713729	0.11
rs9352691	PHIP	Left ventricular end-systolic volume	T	C	0.0112052	0.0062708	0.054
rs9352691	PHIP	Left ventricular end-systolic volume BSA-indexed	T	C	0.00795407	0.00709957	0.18
rs9352691	PHIP	Stroke volume BSA-indexed	T	C	-0.00647861	0.0075289	0.35
rs9352691	PHIP	Left ventricular end-diastolic volume	T	C	0.00744818	0.00607429	0.22
rs9352691	PHIP	Stroke volume	T	C	0.00227184	0.00649018	0.7
rs9352691	PHIP	Left ventricular end-diastolic volume BSA-indexed	T	C	0.00115873	0.00728725	0.86
rs9352691	PHIP	Left ventricular mass	T	C	0.00554711	0.00387878	0.15
rs9352691	PHIP	Left ventricular mass to end-diastolic volume ratio	T	C	0.00621424	0.00594235	0.3
rs959388	PRKD1	Body mass index	T	G	-0.0074	0.0018	2.4e-05
rs959388	PRKD1	Low-density lipoprotein cholesterol	T	G	-0.0001	0.0003	0.8537
rs959388	PRKD1	Diastolic blood pressure	T	G	-0.0817	0.0176	3.57e-06
rs959388	PRKD1	Atrial fibrillation	T	G	-0.0233	0.0067	0.000556096
rs959388	PRKD1	Chronic obstructive airways disease	T	G	-6.22e-05	0.000124239	0.62
rs959388	PRKD1	Estimated glomerular filtration rate (eGFR)	T	G	-0.0001	0.0003	0.8537
rs959388	PRKD1	Coronary artery disease	T	G	-0.0137776	0.00710364	0.0519996
rs959388	PRKD1	High-density lipoprotein cholesterol	T	G	-0.00485523	0.00140105	0.000529
rs959388	PRKD1	Alcohol consumption	T	G	-0.00544185	0.00308024	0.0769999
rs959388	PRKD1	Smoking	T	G	-0.00597211	0.00115757	2.5e-07
rs959388	PRKD1	Type 2 diabetes	T	G	-0.0167	0.008	0.0359104
rs959388	PRKD1	Systolic blood pressure	T	G	-0.1675	0.0305	4.05e-08
rs959388	PRKD1	Troponin I, cardiac muscle	T	G	-0.0066	0.0251	0.794328
rs959388	PRKD1	N-terminal pro-BNP	T	G	-0.0029	0.0251	0.912011
rs959388	PRKD1	Interleukin-6 levels	T	G	0.0042	0.012	0.7251
rs959388	PRKD1	Left ventricular end-systolic volume	T	G	0.00756985	0.00617338	0.18
rs959388	PRKD1	Stroke volume BSA-indexed	T	G	0.00625467	0.00740334	0.38
rs959388	PRKD1	Left ventricular ejection fraction	T	G	-0.0103958	0.00702374	0.12
rs959388	PRKD1	Left ventricular end-diastolic volume	T	G	0.0034488	0.00598211	0.49
rs959388	PRKD1	Stroke volume	T	G	0.000211255	0.00639111	0.94
rs959388	PRKD1	Left ventricular end-systolic volume BSA-indexed	T	G	0.0135683	0.00698116	0.035
rs959388	PRKD1	Left ventricular end-diastolic volume BSA-indexed	T	G	0.0110288	0.00716602	0.11
rs959388	PRKD1	Left ventricular mass	T	G	-0.000316518	0.00380682	0.93
rs959388	PRKD1	Left ventricular mass to end-diastolic volume ratio	T	G	-0.0064436	0.00584197	0.27

## Sheet: SD4
Supplementary Data 4. Participant characteristics from Million Veteran Program (MVP) African-American cohort
	African-American Cohort
Variable	Controls	Cases
Number of Patients	69726	11399
Number of Male	59518	10817
Mean Age (SD)	56.39(12.20)	63.82(9.92)
Note: SD, standard deviation

## Sheet: SD5
Supplementary Data 5. Genetic associations of 39 GWAS-associated loci in African-American MVP cohort. All tests were two-sided without adjustment for multiple testing.
Chrom	Pos	Ref	Alt	OR	LOG_OR_SE	P	EAF	HWE.P		Significance
11	43628749	C	T	0.992634	0.0155077	0.633535	0.458573	3.46013e-09		P-value < 0.001
6	22598259	C	T	1.05259	0.0162205	0.00157738	0.31663	0.0736175
2	201180023	T	C	1.02392	0.0195675	0.227068	0.179028	0.199113
2	632592	G	A	0.94416	0.0239638	0.0164947	0.135	3.45351e-05
12	125308682	G	A	1.05393	0.0160672	0.00107839	0.475978	2.59959e-17
4	114384328	A	C	1.03904	0.024256	0.114333	0.109565	0.446999
1	50746997	T	C	0.833524	0.160514	0.256611	0.00283272	1
4	45186139	G	A	1.0349	0.0176852	0.0524263	0.234377	0.359645
7	75100124	T	C	1.00136	0.0160794	0.932488	0.379642	1.60735e-17
2	145258445	C	T	1.01239	0.01555	0.428364	0.341402	0.33965
12	107259470	T	C	0.979987	0.0153662	0.188311	0.538878	0.00715219
2	59305625	T	C	1.02151	0.0191435	0.26636	0.243255	4.37083e-19
14	30169987	T	G	1.0115	0.0180961	0.527351	0.759394	0.272914
4	103212846	T	C	0.961737	0.0288013	0.17555	0.0746848	0.955661
2	37233265	T	G	0.97751	0.0281049	0.418311	0.0787917	0.785638
6	79785607	C	T	0.976893	0.0197166	0.235747	0.208555	3.7794e-06
19	46327831	C	G	0.982177	0.0902616	0.842071	0.00855447	0.42828
1	66989719	A	G	0.814316	0.195635	0.293739	0.00355845	1
9	22102165	C	T	0.953068	0.0185381	0.00951491	0.273515	2.6952e-08
4	111669220	T	C	1.02675	0.0155791	0.090161	0.431369	1.88413e-06
16	53802494	C	T	1.08138	0.0245684	0.00144923	0.0972231	0.00038483
6	161010118	A	G	0.993495	0.066843	0.922227	0.0125584	0.0640145
6	36647289	G	A	0.935294	0.0198788	0.000765087	0.185384	0.369008
1	109821511	T	G	0.976311	0.0166496	0.149885	0.722663	0.0110261
1	16331108	T	C	0.961413	0.0180074	0.028867	0.243364	0.190314
10	121426884	C	T	0.944799	0.0408349	0.16436	0.0357929	0.261439
9	136151806	T	C	1.06293	0.0210632	0.00376265	0.137062	0.280977
10	75406912	G	T	0.962165	0.0186982	0.0391401	0.196738	0.709109
17	65836220	ATTT	A	1.04107	0.0154476	0.00917969	0.579098	0.642017
5	137006762	A	T	1.01341	0.0211062	0.527893	0.151677	0.795429
21	30602994	A	T	1.02249	0.0160829	0.166757	0.6291	0.693447
7	74122857	A	G	1.00734	0.0208098	0.725176	0.17682	2.53824e-08
16	69566309	C	G	0.99224	0.0181944	0.668547	0.232609	4.39882e-05
17	2200871	C	T	1.02953	0.015514	0.0606309	0.640768	0.711029
12	112200150	T	C	1.0139	0.0300537	0.64607	0.073466	0.0361069
1	222806218	A	G	0.975602	0.0165491	0.135551	0.706616	0.51728
17	37824339	G	A	1.02685	0.0165894	0.110269	0.661923	3.83692e-08
6	12903957	A	G	0.99013	0.0276957	0.720235	0.0799995	0.015144
18	36532976	T	C	0.946411	0.0207696	0.00800453	0.154904	0.607436

## Sheet: SD6
Supplementary Data 6. Colocalization results for heart failure. Presented for results that pass MR P-value < 0.0001.
Gene	Number of SNPs	PP.H0	PP.H1	PP.H2	PP.H3	PP.H4	Marginal/conditional	SNP conditioned on (conditional only)	rsID for most likely causal variant	SNP.PP.H4 for most likely causal variant
EBI3	1209	6.63687e-56	2.09597e-57	0.959701	0.030298	0.010001	Conditional	rs11883395	rs353705	1		Significance
EBI3	1287	0	0	0.965059	0.0308259	0.00411537	Marginal	1		EBI3		PP.H4 > 0.5
ENPEP	1453	4.1219e-122	2.44452e-123	0.24473	0.0137724	0.741497	Conditional	rs145557200	rs1879056	1		PP.H4 > 0.8
ENPEP	1210	9.09216e-188	1.36134e-180	6.67882e-08	1	4.00835e-10	Conditional	rs36000960	rs33966350	0.345057
ENPEP	1094	1.55426e-153	1.05588e-131	1.47201e-22	1	8.84685e-25	Conditional	rs6811162	rs3796879	0.412522
ENPEP	1193	3.24473e-160	8.66988e-155	3.74248e-06	0.999985	1.13392e-05	Conditional	rs138620885	rs6833731	1
ENPEP	1258	7.70337e-144	6.78888e-143	0.101845	0.897548	0.000606556	Marginal	0.40331		ENPEP
NAE1	841	0.652764	0.301293	0.027255	0.0125738	0.00611419	Conditional	rs4783736	rs7195900	0.233576
NAE1	801	3.21045e-09	3.06757e-09	0.201578	0.192001	0.606421	Marginal	0.0896402		NAE1
IL27	574	0.949732	0.0260043	0.0226936	0.000620416	0.000949262	Conditional	rs113208333	rs140934622	0.127594
IL27	586	1.61672e-06	5.62755e-08	0.577893	0.0197132	0.402393	Marginal	0.473743		IL27
MAPK3	421	7.69448e-138	7.31874e-139	0.802786	0.0762375	0.120976	Conditional	rs201991450	rs11865086	1
MAPK3	415	1.59838e-117	2.15141e-118	0.87212	0.117376	0.0105034	Conditional	rs11645241	rs4787644	0.832772
MAPK3	412	5.9193e-58	5.30992e-59	0.44036	0.0389819	0.520658	Conditional	rs35105141	rs9931927	1
MAPK3	426	9.3464e-216	9.69855e-217	0.583843	0.0602282	0.355929	Marginal	0.394345		MAPK3
NTN4	1811	8.57691e-26	1.59338e-25	0.334698	0.621745	0.043557	Conditional	rs12811896	rs12825900	0.999368
NTN4	1801	1.75103e-15	3.25299e-15	0.349469	0.649227	0.0013039	Conditional	rs113696686	rs17288108	0.75614
NTN4	1787	2.20001e-48	4.09121e-48	0.334492	0.621989	0.0435194	Marginal	0.499973		NTN4
MST1	587	4.78581e-141	6.67862e-142	0.864918	0.120685	0.0143969	Conditional	rs4855835	rs11130213	0.984726
MST1	468	0	0	0.964733	0.0229285	0.0123385	Conditional	rs201614713	rs193190126	0.25401
MST1	702	0	0	0.541195	0.0847915	0.374013	Conditional	rs146231194	rs35070088	0.521881
MST1	589	4.71559e-306	1.03573e-307	0.954236	0.0209339	0.02483	Conditional	rs143827255	rs739431	1
MST1	655	0	0	0.593411	0.0960371	0.310552	Marginal	0.362473		MST1
ITIH4	923	1.35958e-32	1.71703e-33	0.0246151	0.00213543	0.97325	Conditional	rs2535630	rs11718060	1
ITIH4	950	2.38275e-43	3.14478e-44	0.0246116	0.00227516	0.973113	Conditional	rs2239550	rs2008680	1
ITIH4	946	2.1597e-16	2.01999e-17	0.733393	0.0683971	0.198209	Conditional	rs2071039	rs77347777	0.439182
ITIH4	952	2.9122e-42	5.03547e-43	0.0245868	0.00327916	0.972134	Marginal	0.5		ITIH4
DLL1	1780	6.4316e-07	2.09693e-07	0.748696	0.244094	0.00720957	Conditional	rs112911512	rs4710790	0.605041
DLL1	1792	1.97798e-21	6.73095e-22	0.183267	0.0616095	0.755123	Marginal	0.290705		DLL1
SIRPA	1277	3.24649e-220	1.63505e-221	0.94146	0.0474043	0.011136	Conditional	rs1539190	rs1569960	1
SIRPA	1389	0	0	0.399838	0.0307043	0.569458	Marginal	0.530868		SIRPA
TNXB	1166	1.83269e-198	3.99204e-198	0.313044	0.68188	0.0050758	Conditional	rs115461385	rs45451301	0.643421
TNXB	1415	0	0	0.128458	0.257833	0.61371	Marginal	0.973512		TNXB
TNFSF12	1300	8.11476e-204	2.82175e-203	0.222048	0.772123	0.0058291	Conditional	rs2955610	rs77711855	0.28645
TNFSF12	1305	2.29767e-82	8.9402e-82	0.0418972	0.162225	0.795877	Conditional	rs2541011	rs80067372	0.987296
TNFSF12	1317	0	4.94065645841247e-324	0.202059	0.790107	0.00783313	Marginal	0.404913		TNFSF12
APOC3	1735	0.000198368	2.57202e-05	0.880572	0.114169	0.00503466	Conditional	rs560667496	rs964184	0.154241
APOC3	1707	5.76844e-23	2.78075e-23	0.00286593	0.000384812	0.996749	Marginal	0.999902		APOC3
APOH	1758	1.06105e-22	7.83186e-23	0.571217	0.421621	0.00716221	Conditional	rs12450967	rs1801689	0.108263
APOH	1597	3.06814766067414e-321	2.39127772587163e-321	0.0595965	0.0455479	0.894856	Conditional	rs8075865	rs377621139	0.986347
APOH	1766	0	0	0.0595256	0.0463877	0.894087	Marginal	0.496916		APOH
ABO	1736	0	0	1.34473e-07	0.998691	0.00130852	Conditional	rs28729234	rs2013075	1
ABO	1751	3.89079e-123	2.88889e-116	1.33016e-07	0.987624	0.0123754	Conditional	rs34827769	rs576125	1
ABO	1754	0	0	1.34648e-07	0.999992	7.89361e-06	Marginal	0.348108		ABO
B3GNT8	964	0	0	0.290634	0.22376	0.485606	Conditional	rs11879090	rs111867059	1
B3GNT8	894	2.47652e-12	1.52901e-12	0.609008	0.375989	0.0150034	Conditional	rs4803457	rs284662	0.877226
B3GNT8	997	0	0	0.290623	0.223789	0.485587	Marginal	0.5		B3GNT8

## Sheet: SD7
Supplementary Data 7. Mendelian randomization results for heart failure risk factors and left ventricle cardiac MRI traits using cis-pQTL instruments (SomaLogic platform from Fenland study). All tests were two-sided without adjustment for multiple testing.
			Inverse-variance weighted or Wald ratio				MR-Egger (if applicable)
Gene	Risk factor	Variants in instrument	Beta	S.E.	P-value	Q_pval	Intercept	S.E.	P-value
APOC3	Body mass index	rs964184	-0.00808369	0.0118878	0.496504	NA					Significance
APOC3	Smoking	rs964184	-0.00798925	0.00794988	0.31492	NA					P-value < 0.01
APOC3	Alcohol consumption	rs964184	-0.00532573	0.0156443	0.733536	NA					P-value < 0.0001
APOC3	Atrial fibrillation	rs964184	0.00142653	0.0456491	0.97507	NA
APOC3	Diastolic blood pressure	rs964184	0.388017	0.121255	0.00137428	NA
APOC3	Systolic blood pressure	rs964184	0.716595	0.211127	0.000688434	NA
APOC3	Type 2 diabetes	rs964184	0.137898	0.0537328	0.0102769	NA
APOC3	Coronary artery disease	rs964184	0.287062	0.0480114	2.24e-09	NA
APOC3	High-density lipoprotein cholesterol	rs964184	-0.514555	0.00951517	<1e-300	NA
APOC3	Estimated glomerular filtration rate (eGFR)	rs964184	0.00380409	0.00190204	0.0455003	NA
APOC3	Low-density lipoprotein cholesterol	rs964184	0.262678	0.00960214	9.12e-165	NA
APOC3	Troponin I, cardiac muscle	rs964184	0.0451736	0.174037	0.795201	NA
APOC3	N-terminal pro-BNP	rs964184	-0.00142653	0.174037	0.99346	NA
APOC3	Interleukin-6 levels	rs964184	0.0385164	0.0760818	0.612681	NA
APOC3	Left ventricular end-diastolic volume	rs964184	-0.0401201	0.0408186	0.325663	NA
APOC3	Left ventricular end-diastolic volume BSA-indexed	rs964184	-0.00860081	0.0489681	0.860576	NA
APOC3	Left ventricular ejection fraction	rs964184	-0.0361029	0.0479315	0.451319	NA
APOC3	Left ventricular end-systolic volume	rs964184	-0.00908512	0.0421133	0.829198	NA
APOC3	Left ventricular end-systolic volume BSA-indexed	rs964184	0.0162784	0.0476914	0.732857	NA
APOC3	Stroke volume	rs964184	-0.0627936	0.0436278	0.150064	NA
APOC3	Stroke volume BSA-indexed	rs964184	-0.0350573	0.0506186	0.488575	NA
APOC3	Left ventricular mass	rs964184	0.00831893	0.0262684	0.751479	NA
APOC3	Left ventricular mass to end-diastolic volume ratio	rs964184	0.0513771	0.0403025	0.202385	NA
APOH	Smoking	rs1801689, rs377621139	-0.00373696	0.00190668	0.0500038	0.989211
APOH	Alcohol consumption	rs1801689, rs377621139	-0.00344723	0.00376647	0.360066	0.5083
APOH	Atrial fibrillation	rs1801689, rs377621139	-0.0352672	0.0130302	0.00679809	0.0844488
APOH	Diastolic blood pressure	rs1801689, rs377621139	-0.027357	0.0304104	0.368338	0.00253651
APOH	Systolic blood pressure	rs1801689, rs377621139	0.0422636	0.0526685	0.422295	0.0371519
APOH	Type 2 diabetes	rs1801689, rs377621139	0.0597049	0.043799	0.172833	NA
APOH	Coronary artery disease	rs1801689, rs377621139	-0.019412	0.0118745	0.1021	0.031555
APOH	High-density lipoprotein cholesterol	rs1801689, rs377621139	0.00300785	0.00245197	0.219933	0.305807
APOH	Estimated glomerular filtration rate (eGFR)	rs1801689, rs377621139	0.000350028	0.000462823	0.449476	0.599809
APOH	Low-density lipoprotein cholesterol	rs1801689, rs377621139	0.0479872	0.00245641	5.48e-85	7.31e-17
APOH	Troponin I, cardiac muscle	rs1801689, rs377621139	-0.00351327	0.0413178	0.932237	0.365964
APOH	N-terminal pro-BNP	rs1801689, rs377621139	-0.0417078	0.0413178	0.312764	0.121741
APOH	Interleukin-6 levels	rs1801689, rs377621139	-0.00968375	0.0223977	0.665483	0.532929
APOH	Left ventricular end-diastolic volume	rs1801689, rs377621139	0.00157613	0.0100458	0.875328	0.364261
APOH	Left ventricular end-diastolic volume BSA-indexed	rs1801689, rs377621139	-0.00790134	0.0120301	0.511311	0.422042
APOH	Left ventricular ejection fraction	rs1801689, rs377621139	0.0121667	0.011791	0.302134	0.502612
APOH	Left ventricular end-systolic volume	rs1801689, rs377621139	-0.00468948	0.0103634	0.650905	0.325117
APOH	Left ventricular end-systolic volume BSA-indexed	rs1801689, rs377621139	-0.0132374	0.0117146	0.258476	0.355244
APOH	Stroke volume	rs1801689, rs377621139	0.00889884	0.0107332	0.407053	0.533507
APOH	Stroke volume BSA-indexed	rs1801689, rs377621139	0.00233168	0.0124296	0.851198	0.653291
APOH	Left ventricular mass	rs1801689, rs377621139	0.000810905	0.00636731	0.89866	0.267361
APOH	Left ventricular mass to end-diastolic volume ratio	rs1801689, rs377621139	0.0014119	0.00976682	0.885058	0.790552
DLL1	Smoking	rs4710790	0.0128755	0.00783578	0.100348	NA
DLL1	Alcohol consumption	rs4710790	0.0282993	0.0154422	0.0668622	NA
DLL1	Atrial fibrillation	rs4710790	-0.0394558	0.0469388	0.400583	NA
DLL1	Diastolic blood pressure	rs4710790	-0.398639	0.121769	0.00106133	NA
DLL1	Systolic blood pressure	rs4710790	-0.9	0.212925	2.37e-05	NA
DLL1	Coronary artery disease	rs4710790	-0.0962102	0.047929	0.0447128	NA
DLL1	Chronic obstructive airways disease	rs4710790	0.000842592	0.00084115	0.316481	NA
DLL1	High-density lipoprotein cholesterol	rs4710790	-0.00984585	0.00965041	0.307609	NA
DLL1	Estimated glomerular filtration rate (eGFR)	rs4710790	0	0.00204082	1	NA
DLL1	Low-density lipoprotein cholesterol	rs4710790	0.00096568	0.00971456	0.920816	NA
DLL1	Troponin I, cardiac muscle	rs4710790	-0.394558	0.170068	0.0203409	NA
DLL1	N-terminal pro-BNP	rs4710790	0.10068	0.170068	0.553851	NA
DLL1	Interleukin-6 levels	rs4710790	0.0210884	0.0836735	0.801016	NA
DLL1	Left ventricular end-diastolic volume	rs4710790	0.0696524	0.0406156	0.0863608	NA
DLL1	Left ventricular end-diastolic volume BSA-indexed	rs4710790	0.12404	0.0486952	0.0108567	NA
DLL1	Left ventricular ejection fraction	rs4710790	-0.0855571	0.0477234	0.0730095	NA
DLL1	Left ventricular end-systolic volume	rs4710790	0.0876986	0.0419296	0.0364771	NA
DLL1	Left ventricular end-systolic volume BSA-indexed	rs4710790	0.127995	0.047441	0.00697594	NA
DLL1	Stroke volume	rs4710790	0.0393315	0.0433965	0.364761	NA
DLL1	Stroke volume BSA-indexed	rs4710790	0.0880803	0.0503099	0.0799884	NA
DLL1	Left ventricular mass	rs4710790	0.011828	0.0259105	0.648034	NA
DLL1	Left ventricular mass to end-diastolic volume ratio	rs4710790	0.022955	0.0396953	0.563076	NA
ENPEP	Body mass index	rs33966350, rs6833731, rs1879056, rs3796879	0.00444621	0.00435013	0.30674	0.306525	0.00310773	0.00836292	0.773494
ENPEP	Smoking	rs33966350, rs6833731, rs1879056, rs3796879	0.00227533	0.00215288	0.290569	0.59299	-0.00165415	0.00146904	0.377115
ENPEP	Alcohol consumption	rs33966350, rs6833731, rs1879056, rs3796879	0.00149185	0.00421224	0.723212	0.697777	-0.00520922	0.00675203	0.521093
ENPEP	Atrial fibrillation	rs33966350, rs6833731, rs1879056, rs3796879	0.0152987	0.0131956	0.246303	2.09e-07	0.0032933	0.0370271	0.937232
ENPEP	Diastolic blood pressure	rs33966350, rs6833731, rs1879056, rs3796879	-0.0863656	0.044219	0.0508039	5.62e-23	-0.374146	0.440366	0.551643
ENPEP	Systolic blood pressure	rs33966350, rs6833731, rs1879056, rs3796879	-0.126307	0.077001	0.100937	2.22e-17	-0.566859	0.661095	0.54876
ENPEP	Type 2 diabetes	rs33966350, rs6833731, rs1879056, rs3796879	-0.00553394	0.0199328	0.781296	0.374642	-0.0067552	0.0350617	0.87883
ENPEP	Coronary artery disease	rs33966350, rs6833731, rs1879056, rs3796879	-0.0158634	0.0132697	0.231907	0.0978251	-0.00395972	0.0157853	0.82535
ENPEP	Chronic obstructive airways disease	rs33966350, rs6833731, rs1879056, rs3796879	-0.000230076	0.000371117	0.535287	NA
ENPEP	High-density lipoprotein cholesterol	rs33966350, rs6833731, rs1879056, rs3796879	0.00264011	0.00261603	0.312876	0.0136305	0.00480403	0.00232747	0.175059
ENPEP	Estimated glomerular filtration rate (eGFR)	rs33966350, rs6833731, rs1879056, rs3796879	0.000997798	0.000507005	0.0490652	2.41e-05	0.00133814	0.0006782	0.187218
ENPEP	Low-density lipoprotein cholesterol	rs33966350, rs6833731, rs1879056, rs3796879	-0.00115942	0.00262902	0.659206	0.00388227	0.00570476	0.00228205	0.129626
ENPEP	Troponin I, cardiac muscle	rs33966350, rs6833731, rs1879056, rs3796879	0.0841669	0.0477089	0.0777024	0.247669	-0.0494654	0.0328234	0.270797
ENPEP	N-terminal pro-BNP	rs33966350, rs6833731, rs1879056, rs3796879	0.0575012	0.0476544	0.227575	0.607838	-0.0100898	0.0328256	0.787612
ENPEP	Interleukin-6 levels	rs33966350, rs6833731, rs1879056, rs3796879	-0.0154922	0.0264042	0.557383	0.745524	-0.00403108	0.0180221	0.84378
ENPEP	Left ventricular end-diastolic volume	rs33966350, rs6833731, rs1879056, rs3796879	0.0029187	0.0110127	0.790985	0.709151	0.00620161	0.00749202	0.494853
ENPEP	Left ventricular end-diastolic volume BSA-indexed	rs33966350, rs6833731, rs1879056, rs3796879	0.000454078	0.0131984	0.972555	0.90573	-0.000719063	0.0089767	0.943449
ENPEP	Left ventricular ejection fraction	rs33966350, rs6833731, rs1879056, rs3796879	0.00886264	0.0129393	0.493383	0.223841	0.00891345	0.0113899	0.515822
ENPEP	Left ventricular end-systolic volume	rs33966350, rs6833731, rs1879056, rs3796879	-0.00347007	0.0113649	0.760113	0.967219	-0.000252079	0.00773165	0.976952
ENPEP	Left ventricular end-systolic volume BSA-indexed	rs33966350, rs6833731, rs1879056, rs3796879	-0.00656927	0.0128552	0.609338	0.78882	-0.00455469	0.00874331	0.654348
ENPEP	Stroke volume	rs33966350, rs6833731, rs1879056, rs3796879	0.00645536	0.0117719	0.583436	0.192336	0.00978851	0.0101934	0.438246
ENPEP	Stroke volume BSA-indexed	rs33966350, rs6833731, rs1879056, rs3796879	0.00516575	0.0136437	0.704972	0.695775	0.00249892	0.00927956	0.812942
ENPEP	Left ventricular mass	rs33966350, rs6833731, rs1879056, rs3796879	-0.000555261	0.00701391	0.936901	0.0221453	-0.0125355	0.0355357	0.784104
ENPEP	Left ventricular mass to end-diastolic volume ratio	rs33966350, rs6833731, rs1879056, rs3796879	0.0103931	0.0107524	0.333756	0.0533416	-0.0800479	0.0355321	0.265953
ENPEP	Body mass index	rs33966350, rs6833731, rs1879056, rs3796879	-0.00567553	0.0286799	0.875625	0.309197
ITIH4	Body mass index	rs11718060, rs77347777	0.0210728	0.0114943	0.066753	NA
ITIH4	Smoking	rs11718060, rs77347777	-0.00116841	0.00469177	0.803334	0.246435
ITIH4	Alcohol consumption	rs11718060, rs77347777	0.014992	0.00907918	0.0986877	0.538321
ITIH4	Atrial fibrillation	rs11718060, rs77347777	0.0448064	0.0285229	0.116207	0.454088
ITIH4	Diastolic blood pressure	rs11718060, rs77347777	0.0337548	0.0728817	0.64326	0.299685
ITIH4	Systolic blood pressure	rs11718060, rs77347777	0.628785	0.127824	8.69e-07	0.132218
ITIH4	Type 2 diabetes	rs11718060, rs77347777	-0.112069	0.0531609	0.0350216	NA
ITIH4	Coronary artery disease	rs11718060, rs77347777	0.116311	0.0289117	5.75e-05	0.000142421
ITIH4	High-density lipoprotein cholesterol	rs11718060, rs77347777	-0.0241261	0.00584291	3.64e-05	1.09e-24
ITIH4	Estimated glomerular filtration rate (eGFR)	rs11718060, rs77347777	-0.00403718	0.00108508	0.000198737	0.00134333
ITIH4	Low-density lipoprotein cholesterol	rs11718060, rs77347777	0.00424731	0.00587787	0.46993	0.48935
ITIH4	Troponin I, cardiac muscle	rs11718060, rs77347777	-0.060129	0.0987002	0.542386	0.485653
ITIH4	N-terminal pro-BNP	rs11718060, rs77347777	-0.066067	0.0987002	0.503259	0.673485
ITIH4	Interleukin-6 levels	rs11718060, rs77347777	0.0164863	0.0515838	0.74927	0.162226
ITIH4	Left ventricular end-diastolic volume	rs11718060, rs77347777	0.0479472	0.0243111	0.0485826	0.00201406
ITIH4	Left ventricular end-diastolic volume BSA-indexed	rs11718060, rs77347777	0.053206	0.0291569	0.0680288	0.0166841
ITIH4	Left ventricular ejection fraction	rs11718060, rs77347777	-0.0438057	0.0285671	0.12517	0.0210121
ITIH4	Left ventricular end-systolic volume	rs11718060, rs77347777	0.0532288	0.0250788	0.0337989	0.00114138
ITIH4	Left ventricular end-systolic volume BSA-indexed	rs11718060, rs77347777	0.0564544	0.0283897	0.0467505	0.0050132
ITIH4	Stroke volume	rs11718060, rs77347777	0.0370698	0.026007	0.154047	0.0393231
ITIH4	Stroke volume BSA-indexed	rs11718060, rs77347777	0.0397819	0.0301547	0.187081	0.236052
ITIH4	Left ventricular mass	rs11718060, rs77347777	0.0239834	0.0153978	0.119333	0.638073
ITIH4	Left ventricular mass to end-diastolic volume ratio	rs11718060, rs77347777	0.0380022	0.0236453	0.108015	0.00180387
MAPK3	Body mass index	rs9931927, rs4787644, rs11865086	-0.0514372	0.00453858	8.97e-30	NA
MAPK3	Smoking	rs9931927, rs4787644, rs11865086	-0.00295376	0.00215753	0.170984	0.277243	0.00392477	0.00320904	0.436342
MAPK3	Alcohol consumption	rs9931927, rs4787644, rs11865086	0.0167176	0.00400113	2.93788e-05	0.00175056	0.0434114	0.0177445	0.247027
MAPK3	Atrial fibrillation	rs9931927, rs4787644, rs11865086	-0.0463734	0.0120155	0.000113632	0.501473	0.014763	0.0187596	0.575542
MAPK3	Diastolic blood pressure	rs9931927, rs4787644, rs11865086	0.0909809	0.0309415	0.00327777	1.19e-05	0.229555	0.0510713	0.139365
MAPK3	Systolic blood pressure	rs9931927, rs4787644, rs11865086	0.0416345	0.0537646	0.438703	5.58e-06	0.402986	0.123546	0.189381
MAPK3	Coronary artery disease	rs9931927, rs4787644, rs11865086	-0.00897346	0.0131614	0.495365	0.024159	0.0526465	0.0193502	0.224232
MAPK3	Chronic obstructive airways disease	rs9931927, rs4787644, rs11865086	-0.000351053	0.000240931	0.145097	0.215248
MAPK3	High-density lipoprotein cholesterol	rs9931927, rs4787644, rs11865086	-0.0111803	0.002674	2.9e-05	4.77e-05	-0.0168199	0.00435715	0.161368
MAPK3	Estimated glomerular filtration rate (eGFR)	rs9931927, rs4787644, rs11865086	0.00296627	0.000501683	3.37e-09	0.949741	0.000232764	0.000804887	0.820786
MAPK3	Low-density lipoprotein cholesterol	rs9931927, rs4787644, rs11865086	-0.0158465	0.00271082	5.05e-09	0.673749	-0.00166056	0.00392368	0.745125
MAPK3	Troponin I, cardiac muscle	rs9931927, rs4787644, rs11865086	-0.00308867	0.0433884	0.943249	0.735392	-0.00561856	0.0693971	0.94857
MAPK3	N-terminal pro-BNP	rs9931927, rs4787644, rs11865086	-0.0096714	0.0433884	0.823611	0.510591	0.0692155	0.0693971	0.500834
MAPK3	Interleukin-6 levels	rs9931927, rs4787644, rs11865086	-0.0357398	0.0209275	0.0876752	0.191627	0.0639097	0.0353991	0.322019
MAPK3	Left ventricular end-diastolic volume	rs9931927, rs4787644, rs11865086	-0.0328835	0.0111025	0.00305846	0.176281	0.0304063	0.0163523	0.314124
MAPK3	Left ventricular end-diastolic volume BSA-indexed	rs9931927, rs4787644, rs11865086	-0.0140942	0.0133085	0.289585	0.630302	0.0185977	0.0195944	0.516611
MAPK3	Left ventricular ejection fraction	rs9931927, rs4787644, rs11865086	-0.000507297	0.0130394	0.968966	0.127023	-0.0387522	0.019205	0.292915
MAPK3	Left ventricular end-systolic volume	rs9931927, rs4787644, rs11865086	-0.0209632	0.0114566	0.067281	0.0716324	0.0387275	0.0168738	0.261589
MAPK3	Left ventricular end-systolic volume BSA-indexed	rs9931927, rs4787644, rs11865086	-0.00727022	0.0129616	0.574862	0.287609	0.0300729	0.0190836	0.359982
MAPK3	Stroke volume	rs9931927, rs4787644, rs11865086	-0.036954	0.0118667	0.00184509	0.588165	0.0175456	0.0174778	0.498767
MAPK3	Stroke volume BSA-indexed	rs9931927, rs4787644, rs11865086	-0.0143164	0.013756	0.297998	0.941455	0.00131057	0.0202533	0.958862
MAPK3	Left ventricular mass	rs9931927, rs4787644, rs11865086	-0.00589163	0.00708499	0.405654	0.631219	0.0477599	0.0298357	0.355479
MAPK3	Left ventricular mass to end-diastolic volume ratio	rs9931927, rs4787644, rs11865086	-0.0196221	0.0108739	0.0711497	0.85857	-0.0115185	0.029868	0.765679
NAE1	Body mass index	rs7195900	0.047619	0.0175983	0.00681232	NA
NAE1	Smoking	rs7195900	0.00586201	0.0118854	0.621862	NA
NAE1	Alcohol consumption	rs7195900	-0.029089	0.0233954	0.213734	NA
NAE1	Atrial fibrillation	rs7195900	-0.0507246	0.065735	0.44032	NA
NAE1	Diastolic blood pressure	rs7195900	-1.28727	0.179607	7.66e-13	NA
NAE1	Systolic blood pressure	rs7195900	-1.84783	0.310559	2.68e-09	NA
NAE1	Type 2 diabetes	rs7195900	0.167184	0.0822981	0.0422097	NA
NAE1	Coronary artery disease	rs7195900	-0.108242	0.0699105	0.121552	NA
NAE1	High-density lipoprotein cholesterol	rs7195900	-0.0158176	0.0139115	0.255531	NA
NAE1	Estimated glomerular filtration rate (eGFR)	rs7195900	-0.000517598	0.00258799	0.841481	NA
NAE1	Low-density lipoprotein cholesterol	rs7195900	0.0189108	0.0140331	0.177791	NA
NAE1	Troponin I, cardiac muscle	rs7195900	0.112319	0.250518	0.653903	NA
NAE1	N-terminal pro-BNP	rs7195900	0.345756	0.250518	0.167536	NA
NAE1	Interleukin-6 levels	rs7195900	0.154244	0.11853	0.193152	NA
NAE1	Left ventricular end-diastolic volume	rs7195900	0.16472	0.0614674	0.00736655	NA
NAE1	Left ventricular end-diastolic volume BSA-indexed	rs7195900	0.139106	0.0736775	0.0590216	NA
NAE1	Left ventricular ejection fraction	rs7195900	-0.133724	0.0721905	0.0639714	NA
NAE1	Left ventricular end-systolic volume	rs7195900	0.176863	0.0634275	0.00529639	NA
NAE1	Left ventricular end-systolic volume BSA-indexed	rs7195900	0.159221	0.0717567	0.0264935	NA
NAE1	Stroke volume	rs7195900	0.118388	0.0656977	0.0715445	NA
NAE1	Stroke volume BSA-indexed	rs7195900	0.0807065	0.0761548	0.289249	NA
NAE1	Left ventricular mass	rs7195900	0.00635507	0.0395478	0.872335	NA
NAE1	Left ventricular mass to end-diastolic volume ratio	rs7195900	0.180709	0.0606972	0.00290872	NA
SIRPA	Body mass index	rs1569960	-0.00426743	0.00150615	0.00460653	NA
SIRPA	Smoking	rs1569960	0.000435544	0.000983809	0.657974	NA
SIRPA	Alcohol consumption	rs1569960	0.00623379	0.00192453	0.00119895	NA
SIRPA	Atrial fibrillation	rs1569960	-0.0103757	0.00585725	0.0764895	NA
SIRPA	Diastolic blood pressure	rs1569960	-0.0123839	0.0150615	0.41095	NA
SIRPA	Systolic blood pressure	rs1569960	-0.0157309	0.0261066	0.546799	NA
SIRPA	Type 2 diabetes	rs1569960	-0.0108778	0.00677768	0.108507	NA
SIRPA	Coronary artery disease	rs1569960	-0.011316	0.00600435	0.0594785	NA
SIRPA	Chronic obstructive airways disease	rs1569960	-0.00016396	0.000105579	0.12043	NA
SIRPA	High-density lipoprotein cholesterol	rs1569960	-0.00253067	0.00122891	0.0394676	NA
SIRPA	Estimated glomerular filtration rate (eGFR)	rs1569960	-0.000251025	0.000251025	0.317311	NA
SIRPA	Low-density lipoprotein cholesterol	rs1569960	0.000411508	0.00124071	0.740137	NA
SIRPA	Troponin I, cardiac muscle	rs1569960	-0.0242658	0.0217555	0.264686	NA
SIRPA	N-terminal pro-BNP	rs1569960	0.00351435	0.0217555	0.871669	NA
SIRPA	Interleukin-6 levels	rs1569960	-0.0171534	0.010292	0.0955807	NA
SIRPA	Left ventricular end-diastolic volume	rs1569960	-0.00618754	0.00508922	0.224056	NA
SIRPA	Left ventricular end-diastolic volume BSA-indexed	rs1569960	8e-05	0.0061019	0.989538	NA
SIRPA	Left ventricular ejection fraction	rs1569960	0.0028235	0.00597281	0.636409	NA
SIRPA	Left ventricular end-systolic volume	rs1569960	-0.00580812	0.00525071	0.268657	NA
SIRPA	Left ventricular end-systolic volume BSA-indexed	rs1569960	-0.00235887	0.00594235	0.691397	NA
SIRPA	Stroke volume	rs1569960	-0.00453709	0.00543678	0.403989	NA
SIRPA	Stroke volume BSA-indexed	rs1569960	0.00256074	0.00630528	0.68465	NA
SIRPA	Left ventricular mass	rs1569960	0.00354485	0.00324077	0.274029	NA
SIRPA	Left ventricular mass to end-diastolic volume ratio	rs1569960	-0.0061499	0.00497342	0.216253	NA
TNFSF12	Body mass index	rs80067372, rs77711855	0.00637531	0.0028473	0.025151	0.569309
TNFSF12	Smoking	rs80067372, rs77711855	0.00402409	0.00184676	0.0293316	0.948838
TNFSF12	Alcohol consumption	rs80067372, rs77711855	0.00893862	0.00359169	0.0128211	0.0603555
TNFSF12	Atrial fibrillation	rs80067372, rs77711855	-0.0697769	0.0109783	2.07e-10	0.555282
TNFSF12	Diastolic blood pressure	rs80067372, rs77711855	0.179784	0.0285485	3.02e-10	1.8e-06
TNFSF12	Systolic blood pressure	rs80067372, rs77711855	0.499222	0.0495062	6.5e-24	0.423362
TNFSF12	Type 2 diabetes	rs80067372, rs77711855	-0.0282914	0.0126448	0.0252604	0.695583
TNFSF12	Coronary artery disease	rs80067372, rs77711855	-0.00420737	0.011444	0.713136	0.659458
TNFSF12	Chronic obstructive airways disease	rs80067372, rs77711855	1.94e-05	0.000248224	0.937605	NA
TNFSF12	High-density lipoprotein cholesterol	rs80067372, rs77711855	-0.00629948	0.00229548	0.00606407	0.722862
TNFSF12	Estimated glomerular filtration rate (eGFR)	rs80067372, rs77711855	0.000994358	0.000424992	0.0192989	0.766386
TNFSF12	Low-density lipoprotein cholesterol	rs80067372, rs77711855	-0.00193336	0.00230896	0.402409	1.57e-09
TNFSF12	Troponin I, cardiac muscle	rs80067372, rs77711855	-0.087089	0.0395226	0.0275578	0.951661
TNFSF12	N-terminal pro-BNP	rs80067372, rs77711855	-0.0343625	0.0395226	0.384607	0.329056
TNFSF12	Interleukin-6 levels	rs80067372, rs77711855	-0.00137985	0.0207513	0.946984	0.329971
TNFSF12	Left ventricular end-diastolic volume	rs80067372, rs77711855	-0.0291369	0.00959896	0.00240196	0.0481796
TNFSF12	Left ventricular end-diastolic volume BSA-indexed	rs80067372, rs77711855	-0.0205486	0.0115034	0.0740511	0.0991544
TNFSF12	Left ventricular ejection fraction	rs80067372, rs77711855	0.0338089	0.0112665	0.00269232	0.603093
TNFSF12	Left ventricular end-systolic volume	rs80067372, rs77711855	-0.0360366	0.00990239	0.000273504	0.363944
TNFSF12	Left ventricular end-systolic volume BSA-indexed	rs80067372, rs77711855	-0.0327525	0.0112018	0.00345708	0.450107
TNFSF12	Stroke volume	rs80067372, rs77711855	-0.015474	0.0102558	0.131348	0.00679857
TNFSF12	Stroke volume BSA-indexed	rs80067372, rs77711855	-0.0013015	0.0118855	0.912804	0.0231528
TNFSF12	Left ventricular mass	rs80067372, rs77711855	0.0131728	0.00608329	0.0303567	0.583212
TNFSF12	Left ventricular mass to end-diastolic volume ratio	rs80067372, rs77711855	-0.0437325	0.00933119	2.77641e-06	0.00540087
TNXB	Smoking	rs45451301	0.00208927	0.00198208	0.291847	NA
TNXB	Alcohol consumption	rs45451301	-0.00580602	0.00386509	0.133053	NA
TNXB	Atrial fibrillation	rs45451301	0.0347354	0.0126972	0.0062251	NA
TNXB	Diastolic blood pressure	rs45451301	-0.0375881	0.0308759	0.223455	NA
TNXB	Systolic blood pressure	rs45451301	0.191688	0.0541448	0.000399689	NA
TNXB	Coronary artery disease	rs45451301	0.00146085	0.0123849	0.906105	NA
TNXB	High-density lipoprotein cholesterol	rs45451301	-0.00567519	0.00247706	0.0219575	NA
TNXB	Estimated glomerular filtration rate (eGFR)	rs45451301	0.000671216	0.000503412	0.182422	NA
TNXB	Low-density lipoprotein cholesterol	rs45451301	-0.000675433	0.00247151	0.784632	NA
TNXB	Troponin I, cardiac muscle	rs45451301	0.0056494	0.0469292	0.904181	NA
TNXB	N-terminal pro-BNP	rs45451301	0.0338964	0.0469851	0.470646	NA
TNXB	Interleukin-6 levels	rs45451301	0.0319387	0.0226535	0.158576	NA
TNXB	Left ventricular end-diastolic volume	rs45451301	0.0151236	0.0102325	0.139408	NA
TNXB	Left ventricular end-diastolic volume BSA-indexed	rs45451301	0.0159293	0.0122788	0.194529	NA
TNXB	Left ventricular ejection fraction	rs45451301	0.00441158	0.0120232	0.713676	NA
TNXB	Left ventricular end-systolic volume	rs45451301	0.00732655	0.0105635	0.48795	NA
TNXB	Left ventricular end-systolic volume BSA-indexed	rs45451301	0.00512517	0.0119626	0.668335	NA
TNXB	Stroke volume	rs45451301	0.0220375	0.010933	0.0438334	NA
TNXB	Stroke volume BSA-indexed	rs45451301	0.0253153	0.012686	0.0459847	NA
TNXB	Left ventricular mass	rs45451301	0.00971473	0.00645413	0.132274	NA
TNXB	Left ventricular mass to end-diastolic volume ratio	rs45451301	-0.0105708	0.0098878	0.285035	NA

## Sheet: SD8
Supplementary Data 8. Colocalization results for HF risk factors and left ventricle cardiac MRI GWAS and cis-pQTL GWAS. Presented for results that pass MR P-value < 0.0001.
Gene	Risk factor	Number of SNPs	PP.H0	PP.H1	PP.H2	PP.H3	PP.H4	Marginal/conditional	SNP conditioned on (conditional only)	rsID for most likely causal variant	SNP.PP.H4 for most likely causal variant		Significance
MAPK3	Body mass index	71	3.10071e-172	9.58472e-138	3.23505e-35	1	1.56621e-17	Conditional	rs11865086	rs2278557	1		PP.H4 > 0.5
MAPK3	Body mass index	61	6.80418e-128	2.53799e-119	2.74917e-12	2.54808e-05	0.999975	Conditional	rs4787644	rs2230434	1		PP.H4 > 0.8
MAPK3	Body mass index	64	1.11539e-43	3.4498e-09	3.23321e-35	1	2.86573e-10	Conditional	rs9931927	rs11901	0.936994
MAPK3	Body mass index	73	1.15986e-248	3.58454e-214	3.23572e-35	1	4.38842e-17	Marginal		rs7698	0.999985
MAPK3	Estimated glomerular filtration rate (eGFR)	367	7.99785e-139	4.82102e-139	0.0834438	0.0494319	0.867124	Conditional	rs11865086	rs11150581	1
MAPK3	Estimated glomerular filtration rate (eGFR)	339	2.30924e-121	2.05912e-120	0.000125969	0.000123492	0.999751	Conditional	rs4787644	rs55919902	0.999544
MAPK3	Estimated glomerular filtration rate (eGFR)	350	3.22175e-58	1.89065e-58	0.239679	0.140032	0.620289	Conditional	rs9931927	rs35467921	1
MAPK3	Estimated glomerular filtration rate (eGFR)	374	3.82535e-216	2.34223e-216	0.2364	0.144126	0.619474	Marginal		rs11642740	0.3948
NAE1	Diastolic blood pressure	641	8.50222e-12	0.949047	2.73533e-13	0.0305123	0.0204406	Conditional	rs7195900	rs143209608	0.226511
NAE1	Diastolic blood pressure	598	1.49485e-19	1.84889e-08	8.02426e-12	0.992464	0.00753586	Marginal		rs9928882	0.0685397
TNFSF12	Diastolic blood pressure	1011	1.01577e-217	3.65408e-203	2.7795e-15	0.999885	0.000115141	Conditional	rs77711855	rs62059794	0.547375
TNFSF12	Diastolic blood pressure	1015	1.52667e-95	5.49094e-81	2.78035e-15	1	4.80552e-18	Conditional	rs80067372	rs8073177	0.988306
TNFSF12	Diastolic blood pressure	1028	0	4.94065645841247e-324	2.77967e-15	0.999961	3.87574e-05	Marginal		rs4968222	0.623552
DLL1	Systolic blood pressure	1282	6.75976e-07	6.84488e-07	0.496071	0.502316	0.00161141	Conditional	rs4710790	rs7763277	0.432446
DLL1	Systolic blood pressure	1291	9.16316e-22	9.63487e-22	0.0849156	0.0884604	0.826624	Marginal		rs7772226	0.327769
ITIH4	Systolic blood pressure	717	2.62562e-33	1.35047e-31	0.00475368	0.24375	0.751497	Conditional	rs11718060	rs57789542	1
ITIH4	Systolic blood pressure	742	4.32551e-44	2.80543e-42	0.00446786	0.289069	0.706463	Conditional	rs2008680	rs2019065	1
ITIH4	Systolic blood pressure	742	4.483e-18	2.90024e-16	0.0152197	0.984626	0.000153867	Conditional	rs77347777	rs2256332	0.323217
ITIH4	Systolic blood pressure	746	5.31839e-43	3.46772e-41	0.0044615	0.290195	0.705343	Marginal		rs2019065	0.5
NAE1	Systolic blood pressure	635	1.64826e-05	0.951818	5.26116e-07	0.0303637	0.0178012	Conditional	rs7195900	rs366171	0.161881
NAE1	Systolic blood pressure	591	9.43331e-14	6.2157e-09	5.06371e-06	0.332986	0.667009	Marginal		rs8051923	0.0597084
TNFSF12	Systolic blood pressure	1007	1.36226e-215	1.08597e-203	3.72763e-13	0.296455	0.703545	Conditional	rs77711855	rs111256152	0.494495
TNFSF12	Systolic blood pressure	1011	7.18525e-93	5.49094e-81	1.30857e-12	1	7.0077e-09	Conditional	rs80067372	rs35049113	0.976735
TNFSF12	Systolic blood pressure	1024	0	0	6.60996e-13	0.526474	0.473526	Marginal		rs61416196	0.982786
APOC3	Coronary artery disease	1482	2.58082e-10	0.000228898	1.12689e-06	0.999456	0.000313937	Conditional	rs964184	rs61301656	0.995895
APOC3	Coronary artery disease	1443	6.05183e-29	7.41573e-23	2.94694e-09	0.0026137	0.997386	Marginal		rs7106782	0.999972
ITIH4	Coronary artery disease	738	1.03215e-35	5.66389e-34	1.8687e-05	2.54887e-05	0.999956	Conditional	rs11718060	rs1014969	1
ITIH4	Coronary artery disease	763	1.80917e-46	9.90369e-45	1.8687e-05	2.30033e-05	0.999958	Conditional	rs2008680	rs62255400	1
ITIH4	Coronary artery disease	761	1.35936e-16	1.57992e-16	0.4615	0.536377	0.00212254	Conditional	rs77347777	rs2240916	0.375381
ITIH4	Coronary artery disease	766	2.22496e-45	2.40705e-43	1.86684e-05	0.00102066	0.998961	Marginal		rs138880491	0.5
APOC3	High-density lipoprotein cholesterol	1800	0	0.000225083	0	0.999772	2.98606e-06	Conditional	rs964184	rs6589582	1
APOC3	High-density lipoprotein cholesterol	1776	0	2.04174e-23	0	1.774e-05	0.999982	Marginal		rs12279266	1
ITIH4	High-density lipoprotein cholesterol	984	6.64413e-58	5.52335e-31	1.20292e-27	1	2.5928e-28	Conditional	rs11718060	rs398040402	0.999951
ITIH4	High-density lipoprotein cholesterol	1010	1.13206e-68	9.68139e-42	1.16932e-27	1	1.02375e-15	Conditional	rs2008680	rs5848961	0.515493
ITIH4	High-density lipoprotein cholesterol	1005	1.79846e-44	1.53817e-17	6.10726e-29	0.0512849	0.948715	Conditional	rs77347777	rs35271262	0.50828
ITIH4	High-density lipoprotein cholesterol	1011	1.36663e-67	1.16886e-40	1.1692e-27	1	7.93597e-17	Marginal		rs146326248	0.513462
MAPK3	High-density lipoprotein cholesterol	495	2.65184e-149	9.58471e-138	2.76674e-12	1	6.96578e-12	Conditional	rs11865086	rs4788216	1
MAPK3	High-density lipoprotein cholesterol	474	3.22111e-119	1.78321e-117	0.0177427	0.982237	1.99772e-05	Conditional	rs4787644	rs12919681	0.894909
MAPK3	High-density lipoprotein cholesterol	488	3.73734e-69	1.3442e-57	2.78035e-12	1	4.14661e-12	Conditional	rs9931927	rs9928448	1
MAPK3	High-density lipoprotein cholesterol	499	4.19306e-227	1.51583e-215	2.76619e-12	1	1.83863e-12	Marginal		rs11863129	0.400063
APOC3	Low-density lipoprotein cholesterol	1972	1.09398e-147	0.000223783	4.88746e-144	0.999773	2.96882e-06	Conditional	rs964184	rs10790151	1
APOC3	Low-density lipoprotein cholesterol	1877	5.74645e-180	2.03873e-23	2.91842e-160	3.54322e-05	0.999965	Marginal		rs75212922	1
APOH	Low-density lipoprotein cholesterol	2092	8.72952e-101	1.72277e-22	5.06713e-79	1	4.55876e-24	Conditional	rs1801689	rs147239254	0.999597
APOH	Low-density lipoprotein cholesterol	1909	0	5.43472210425371e-323	2.0916e-95	5.88765e-05	0.999941	Conditional	rs377621139	rs12051710	0.999612
APOH	Low-density lipoprotein cholesterol	2017	0	0	2.07351e-95	0.0010565	0.998944	Marginal		rs2319114	0.499918
MAPK3	Low-density lipoprotein cholesterol	569	9.28219e-139	1.17314e-138	0.0968436	0.121616	0.781541	Conditional	rs11865086	rs35478648	1
MAPK3	Low-density lipoprotein cholesterol	550	6.63386e-119	1.74852e-117	0.0365496	0.963354	9.65653e-05	Conditional	rs4787644	rs531982195	0.94176
MAPK3	Low-density lipoprotein cholesterol	564	1.69336e-58	2.07031e-58	0.125976	0.153298	0.720727	Conditional	rs9931927	rs72791226	1
MAPK3	Low-density lipoprotein cholesterol	536	2.62775e-216	3.35813e-216	0.176301	0.224705	0.598993	Marginal		rs143242484	0.354847
TNFSF12	Atrial fibrillation	1257	2.93619e-208	5.45134e-205	8.03444e-06	0.0139307	0.986061	Conditional	rs77711855	rs56370083	0.385263
TNFSF12	Atrial fibrillation	1262	1.02187e-83	5.4595e-81	0.00186334	0.995517	0.00261939	Conditional	rs80067372	rs1642803	0.992136
TNFSF12	Atrial fibrillation	1270	0	0	3.62317e-05	0.0666899	0.933274	Marginal		rs2955616	0.724244
MAPK3	Alcohol consumption	350	4.23688e-141	9.58044e-138	0.000442046	0.999554	3.9994e-06	Conditional	rs11865086	rs12596543	1
MAPK3	Alcohol consumption	322	2.16418e-117	2.19565e-116	0.0874419	0.887109	0.0254491	Conditional	rs4787644	rs111235386	1
MAPK3	Alcohol consumption	328	5.89804e-61	1.33529e-57	0.000438778	0.993366	0.00619547	Conditional	rs9931927	rs7190269	1
MAPK3	Alcohol consumption	357	7.2133e-219	1.62971e-215	0.000442405	0.999529	2.83018e-05	Marginal		rs7203224	0.405391
TNFSF12	Left ventricular mass to end-diastolic volume ratio	1087	3.00763e-203	3.68601e-204	0.822993	0.100786	0.0762215	Conditional	rs77711855	17:7428331	0.266645
TNFSF12	Left ventricular mass to end-diastolic volume ratio	1092	3.57323e-81	4.72482e-82	0.651566	0.0858928	0.262541	Conditional	rs80067372	17:7422235	0.97829
TNFSF12	Left ventricular mass to end-diastolic volume ratio	1103	0	0	0.847541	0.113583	0.0388767	Marginal		rs10438740	0.524956

## Sheet: SD9
Supplementary Data 9. cis-eQTL associations identified in eQTL-Gen and GTEx V8 for 18 loci identified from 10 MR-Proteomics heart failure-associated genes. All tests were two-sided without adjustment for multiple testing.
Variant					eQTL-Gen			GTEx V8
rsID	chr:pos	Gene Name	Start region	End region	Effect allele	Effect size	P-value	Effect Allele	Left Ventricle - Beta (P-value)	Atria - Beta (P-value)	Whole Blood - Beta (P-value)	Adipose Subcutaneous - Beta (P-value)	Adipose Omentum - Beta (P-value)	Liver - Beta (P-value)	Fibroblasts - Beta (P-value)	Kidney Cortex - Beta (P-value)	Aorta - Beta (P-value)
rs33966350	4:111431444	ENPEP	110431444	112431444	N/A	N/A	N/A	A	-1.0 (1.4e-11)	-1.1 (6.7e-10)	N/A	-1.2 (2.0e-19)	-1.1 (3.0e-15)	-1.3 (0.000016)	-1.2 (2.3e-11)	N/A	N/A
rs6833731	4:111410482	ENPEP	110410482	112410482	N/A	N/A	N/A	A	N/A	N/A	N/A	N/A	N/A	N/A	-0.37 (3.6e-15)	N/A	N/A
rs1879056	4:111335604	ENPEP	110335604	112335604	N/A	N/A	N/A	T	N/A	N/A	N/A	N/A	0.19 (0.000030)	N/A	0.27 (0.0000022)	N/A	N/A
rs3796879	4:111476701	ENPEP	110476701	112476701	N/A	N/A	N/A	T	N/A	N/A	N/A	N/A	N/A	N/A	N/A	N/A	N/A
rs7195900	16:66743902	NAE1	65743902	67743902	A	-12.8	<10-16	A	N/A	N/A	N/A	N/A	N/A	N/A	-0.16 (4.7e-19)	N/A	N/A
rs9931927	16:30141913	MAPK3	29141913	31141913	A	60.7	<10-16	A	N/A	N/A	0.18 (1.1e-39)	N/A	N/A	N/A	0.22 (2.4e-14)	N/A	N/A
rs4787644	16:30418119	MAPK3	29418119	31418119	N/A	N/A	N/A	A	N/A	N/A	N/A	N/A	N/A	N/A	N/A	N/A	N/A
rs11865086	16:30130493	MAPK3	29130493	31130493	A	63.2	<10-16	A	N/A	N/A	0.17 (7.2e-36)	N/A	N/A	N/A	0.19 (4.9e-11)	N/A	N/A
rs11718060	3:52875546	ITIH4	51875546	53875546	A	-46.5	<10-16	A	N/A	N/A	-0.33 (8.4e-15)	N/A	N/A	N/A	-0.33 (0.0000013)	N/A	-0.38 (0.0000059)
rs77347777	3:52848207	ITIH4	51848207	53848207	T	-5.3	0.0003	T	N/A	N/A	N/A	N/A	N/A	N/A	N/A	N/A	N/A
rs4710790	6:170588232	DLL1	169588232	171588232	C	-11.4	<10-16	C	N/A	N/A	N/A	0.16 (0.000028)	0.21 (0.0000010)	N/A	N/A	N/A	N/A
rs1569960	20:1893121	SIRPA	893121	2893121	A	-21.3	<10-16	A	N/A	N/A	N/A	N/A	N/A	N/A	-0.16 (3.0e-10)	N/A	N/A
rs45451301	6:31935392	TNXB	30935392	32935392	N/A	N/A	N/A	C	N/A	N/A	N/A	N/A	N/A	N/A		N/A	N/A
rs80067372	17:7452752	TNFSF12	6452752	8452752	A	64.3	<10-16	A	N/A	N/A	0.30 (9.5e-27)	N/A	0.13 (8.9e-9)	N/A	0.41 (6.1e-62)	N/A	N/A
rs77711855	17:7452542	TNFSF12	6452542	8452542	T	-14	<10-16	T	N/A	N/A	-0.21 (0.0000038)	0.30 (1.3e-17)		N/A	N/A	N/A	0.32 (6.0e-11)
rs964184	11:116648917	APOC3	115648917	117648917	N/A	N/A	N/A	N/A	N/A	N/A	N/A	N/A	N/A	N/A	N/A	N/A	N/A
rs1801689	17:64210580	APOH	63210580	65210580	N/A	N/A	N/A	N/A	N/A	N/A	N/A	N/A	N/A	N/A	N/A	N/A	N/A
rs377621139	17:64232238	APOH	63232238	65232238	N/A	N/A	N/A	N/A	N/A	N/A	N/A	N/A	N/A	N/A	N/A	N/A	N/A

[truncated: 12 more sheets: SD10, SD11, SD12, SD13, SD14, SD15, SD16, SD17, SD18, SD19, SD20, SD21]
